# Supplementary material for: A scoping review of emotion and non-cognitive measures of decision-making ability in older adults by the ARMCADA study
Source: Front Public Health. 2026 Feb 4;14:1718861. doi: 10.3389/fpubh.2026.1718861 (PMC12913178; doi:10.3389/fpubh.2026.1718861)
Supplement: Supplementary file 4 [file Data_Sheet_1.xlsx]

## Sheet: Sheet1
paper_id	RecordedDate	extractor	description	title	doi	definition	domain	domain_7_TEXT	lang_adm	lang_adm_3_TEXT	sample_size	sample_age	sample_min_age	sample_max_age	sample_clinical	sample_clinical_1_TEXT	sample_clinical_2_TEXT	Measure_no	sample_size_clean	sample_clinical_collapsed
2023-12-30 12:31:43.52 ID:1035	2023-12-30 12:31:43	17	1035	Self‐compassion Buffers Impaired Decision‐Making by Potential Problem Gamblers in a Casino Setting	10.1007/s10899-020-09993-8		Financial DM,Emotion (affective, non-cognitive) DM		English		216	18-44,45-64,65-84	18	85	Yes	casino patrons/ potential problem gamblers		1	216	Gamblers / Gambling Disorder
2023-12-31 12:27:22.897 ID:1520	2023-12-31 12:27:22	17	1520	Iowa Gambling Task Performance in Parkinson Disease Patients with Impulse Control Disorders_x000D__x000D__x000D__x000D_	10.1093/arclin/acy036		Emotion (affective, non-cognitive) DM		English		48	45-64,65-84			Yes	Patients with Parkinson's Disease and Patients with Parkinson's Disease and Impulse Control Disorders		1	48	Neurodegenerative diseases
2024-01-01 18:00:18.743 ID:13691	2024-01-01 18:00:18	3	13691	Web-based decision aid tool for disclosure of a mental health condition in the workplace: A randomised controlled trial	doi:10.1136/oemed-2019-105726	Deciding whether or not to disclose a mental illness_x000D__x000D__x000D__x000D_ in the workplace is often complicated, with individualised considerations. Within the workplace context, disclosure is defined as the process in which an employee informs their employer of their disability.	Emotion (affective, non-cognitive) DM,Other	This sounds like emotional DM given the need to weigh the impact of judgment and discrimination in the workplace	English		107	18-44,45-64			No special group			1	107
2024-01-02 10:58:05.214 ID:14583	2024-01-02 10:58:05	17	14583	Impairments in Emotion Recognition and Risk-Taking Behavior After Isolated, Cerebellar Stroke	10.1007/s12311-020-01121-x		Functional outcomes,Emotion (affective, non-cognitive) DM,Other	Emotion and its effect on risky decision making (particularly driving)--hence functional and emotion domains pertain	Other	Dutch	13	18-44,45-64,65-84	43	76	Yes	Patients who have had a cerebellar stroke within 1 month-3.5 years of the study		1	13	Neurologic disorders
2024-01-02 13:26:07.727 ID:2598	2024-01-02 13:26:07	3	2598	Age-dependent Pavlovian biases influence motor decision-making	10.1371/journal.pcbi.1006304	Motor decision-making is an essential component of everyday life which requires weighing potential rewards and punishments against the probability of successfully executing an action. To achieve this, humans rely on two key mechanisms; a flexible, instrumental, value dependent process and a hard wired, Pavlovian, value-independent process. In economic decision-making, age-related decline in risk …	Functional outcomes, Emotion (affective, non-cognitive) DM, Financial DM	motor DM, but related to risk/reward gambling similar to other DM measures we have included	English		26,532 (8,605 in target range)	18-44,45-64,65-84,85+	18		No special group			1	8605
2024-01-02 15:14:34.138 ID:2113	2024-01-02 15:14:34	3	2113	Age Differences in Prosocial Behavior Depend on Effort Costs	10.1093/geronb/gbac194	Research shows that there are numerous benefits to helping others, including promoting a sense of belonging, well-being, and fulfillment (Klein, 2017). These “prosocial acts” are critical for maintaining harmonious social dynamics, economic success, and enhancing the well-being of society as a whole (Fehr & Fischbacher, 2003; Kosse & Tincani, 2020). Despite these benefits, there are substantial i…	Emotion (affective, non-cognitive) DM,Other	trade-offs between effort and reward of prosocial behavior that can have implications for interpersonal interactions and affective/psychological well-being	English		84 older adults (Study 1: n = 46; Study 2: n = 38)	65-84	65	82	No special group			3	84
2024-01-02 16:42:54.359 ID:564	2024-01-02 16:42:54	3	564	Spending Time in Nature Serves as a Protective Factor against Problematic Alcohol Use: A Structural Equation Modeling Approach	10.3390/ijerph192013356	Impulsive decision-making, as measured by delay discounting, is another construct associated with alcohol use and influenced by nature exposure. Delay discounting is defined as the tendency to choose a smaller-immediate reward over a larger-delayed reward. Delay discounting is considered a facet of impulsive decision-making and has been associated with maladaptive health behaviors.	Health-care DM,Emotion (affective, non-cognitive) DM,Other	In this context, the impulsivity seems to be an aspect of affective DM as well	English		340	18-44,45-64,65-84	19	77	No special group			1	340
2024-01-02 18:47:55.401 ID:1082	2024-01-02 18:47:55	3	1082	Relating neural processing of reward and loss prospect to risky decision-making in individuals with and without gambling disorder	10.1080/14459795.2018.1469658		Emotion (affective, non-cognitive) DM	study uses specialty sample of people with gambling disorder, but really only focuses on reward processing without a particular context, per se.	English		56	18-44,45-64			Mixed (both clinical sample and healthy controls		people with gambling disorder	2	56	Gamblers / Gambling Disorder
2024-01-03 09:02:19.018 ID:6472	2024-01-03 09:02:19	3	6472	Social isolation during COVID-19 lockdown impairs cognitive function	10.1002/acp.3821		Emotion (affective, non-cognitive) DM	general DM	English		342	18-44,45-64,65-84	18	72	No special group			1	342
2024-01-03 11:55:33.734 ID:1533	2024-01-03 11:55:33	17	1533	Decision-making, somatic markers and emotion processing in opiate users	10.1007/s00213-017-4760-0		Emotion (affective, non-cognitive) DM		English		62	18-44,45-64			Mixed (both clinical sample and healthy controls		Opiate Users	1	62	Substance Use/SUD/Smokers
2024-01-03 14:53:53.955 ID:2801	2024-01-03 14:53:53	11	2801	Impaired emotional memory and decision-making following primary insomnia	10.1097/MD.0000000000016512	Previous studies have indicated that sleep plays an important role in emotional memory and decision-making. However, very little attention has been given to emotional memory and decision-making in patients with primary insomnia (PI). We investigated whether PI influences the accuracy of emotional memory and social decision-making.	Emotion (affective, non-cognitive) DM		Other	Chinese	45	18-44,45-64			Yes	Insomnia		2	45	Other Clinical
2024-01-03 16:16:43.363 ID:3482	2024-01-03 16:16:43	3	3482	Decision-Making Competence in Older Adults: A Rosy View From a Longitudinal Investigation	10.1037/pag0000443	Decision-making competence is defined as the set of abilities that are conducive to consistent judgments and accurate decisions, as prescribed by normative theories of decision making (Bruine de Bruin et al., 2012; Strough, Parker, & Bruine de Bruin, 2015),and it is associated with better decision-related life outcomes (Bruine de Bruin, Parker, & Fischhoff, 2007; Parker, Bruine de Bruin, Fischhof…	Functional Outcomes, Emotion (affective, non-cognitive) DM, Financial DM	overall DM competence	Other	Swedish	303	45-64,65-84	60	85	No special group			1	303
2024-01-03 16:30:29.409 ID:2918	2024-01-03 16:30:29	17	2918	Effort-Based Decision-Making for Exercise in People with Parkinson’s Disease	10.3233/JPD-202353	Effort-based decision-making paradigms serve to quantify levels of approach motivation [24, 25]. Effort-based decision-making is a cost-benefit val- uation of weighing the effort involved (cost) versus the potential reward (benefit) for a certain course of action [27].	Functional outcomes,Emotion (affective, non-cognitive) DM		English		55	45-64,65-84			Mixed (both clinical sample and healthy controls		Parkinson's Disease	2	55	Neurodegenerative diseases
2024-01-03 17:01:28.815 ID:528	2024-01-03 17:01:28	7	528	Increases in Emotional Intelligence After an Online Training Program Are Associated With Better Decision-Making on the Iowa Gambling Task	10.1177/0033294118771705		Emotion (affective, non-cognitive) DM		English		59	<18,18-44,45-64	18	50	No special group			1	59
2024-01-03 20:34:40.611 ID:9021	2024-01-03 20:34:40	3	9021	Disinhibition in Frontotemporal Dementia and Alzheimer's Disease: A Neuropsychological and Behavioural Investigation	10.1017/S1355617719000973		Emotion (affective, non-cognitive) DM	DM more generally - particularly delayed rewards	Other	Portuguese	76	45-64,65-84,85+			Mixed (both clinical sample and healthy controls		patients w/ behavioral variant frontotemporal dementia; patients w/ alzheimer's disease	1	76	Neurodegenerative diseases
2024-01-04 01:10:34.53 ID:910	2024-01-04 01:10:34	2	910	Hyperreactivity to uncertainty is a key feature of subjective cognitive impairment	10.7554/eLife.75834	"In an active form of the task, participants collected informative clues which came at a known cost to reduce their uncertainty before committing to decisions. Crucially, they were allowed to freely gather information whenever and in whichever way they wanted. "	Emotion (affective, non-cognitive) DM	uncertainty vs reward	Other	run in UK; language not stated	54	45-64			Mixed (both clinical sample and healthy controls		subjective cognitive impairment + healthy controls	2	54	Other Clinical
2024-01-04 11:33:22.514 ID:1381	2024-01-04 11:33:22	11	1381	Decision Making under Risk in Patients Suffering from Schizophrenia or Depression	10.3390/brainsci11091178	Studies have reported difficulties in decision making for patients with schizophrenia or depression. Here, we investigated whether there are differences between schizophrenia patients, depressed patients, and healthy individuals (HC) when decisions are to be made under risk and_x000D__x000D__x000D__x000D_ cognitive flexibility is required. We were also interested in the relationships between deci…	Emotion (affective, non-cognitive) DM		Other	German	86	18-44,45-64,65-84	18	71	Yes	Schizophrenia or Depression		1	86	Psychological disorders
2024-01-04 12:36:18.817 ID:1707	2024-01-04 12:36:18	11	1707	An empirical investigation of the Pathways Model of problem gambling through the conjoint use of self-reports and behavioural tasks	10.1556/2006.2022.00055	Our study adds to the body of literature confirming the validity of the Pathways Model and hold important implications in terms of assessment and treatment of problem gambling. In particular, a standardized assessment based on the Pathways Model should promote individualized treatment strategies to allow clinicians to take into account the high heterogeneity that characterizes gambling disorder.	Emotion (affective, non-cognitive) DM		Other	French	166	18-44,45-64,65-84	19	65	Yes	Gambler		2	166	Gamblers / Gambling Disorder
2024-01-04 14:47:59.919 ID:2360	2024-01-04 14:47:59	11	2360	The impact of pandemic-related worry on cognitive functioning and risk-taking	10.1371/journal. pone.0260061	To quantify the effects of experienced fear and worry, engendered by the_x000D__x000D__x000D__x000D_ COVID-19 pandemic, on both cognitive abilities—speed of information processing, task-set shifting, and proactive control—as well as economic risk-taking.	Emotion (affective, non-cognitive) DM		English		1517	18-44,45-64			Yes	Pandemic-related worry		1	1517	Non-clinical Special Group
2024-01-04 16:04:25.916 ID:1977	2024-01-04 16:04:25	3	1977	Altered third-party punishment in Huntington's disease: A study using neuroeconomic games	10.1002/brb3.1908	Given that individuals with HD have difficulties in appreciating the mental states of others and in processing stimuli associated with reward or punishment, we sought to examine economic decision-making tapping into two different domains: one is the perception of unfairness toward oneself, the other concerns one's motivation to engage in third-party punishment. In fact, humans are generally highl…	Financial DM,Emotion (affective, non-cognitive) DM,Other	selected emotion DM as altruistic behaviors/punishment/fairness judgments relevant to interpersonal processes	Other	German	89	18-44,45-64			Mixed (both clinical sample and healthy controls		Huntington's disease; schizophrenia	3	89	Neurodegenerative diseases
2024-01-04 17:53:39.776 ID:2217	2024-01-04 17:53:39	3	2217	Increased decision latency in alcohol use disorder reflects altered resting-state synchrony in the anterior salience network	10.1038/s41598-021-99211-1	Impaired decision-making might represent a core feature of addictions, promoting their development and mediating the adverse consequences of substance-related executive deficits on treatment adherence and relapses. ... Within the framework of neuroeconomics, the development of addictions—including AUD—is indeed conceptualized in terms of maladaptive reinforced learning, with alcohol use being ass…	Health-care DM,Emotion (affective, non-cognitive) DM		Other	Italian	41	18-44,45-64	27	58	Mixed (both clinical sample and healthy controls		inpatient alcohol use disorder patients	1	41	Substance Use/SUD/Smokers
2024-01-04 18:52:49.921 ID:2339	2024-01-04 18:52:49	3	2339	The effects of depressed mood and 0.05 % blood alcohol concentration on risky driving in males	10.1016/j.trf.2023.06.006	Driving safely is dependent on optimal decision-making. Decision-making requires the functioning of several brain areas to gauge the value of stimuli and make a choice (Fellows, 2011). ... The process of decision-making, however, differs under conditions of risk and conditions of ambiguity (Bechara et al., 1994). Decision-making under risk refers to choices with known outcome probabilities (Becha…	Functional outcomes,Emotion (affective, non-cognitive) DM		Other	Not clear in the article. Assumption is English, but recruitment in Quebec and may be French?	57	18-44,45-64			Mixed (both clinical sample and healthy controls		drivers w/ DUI convictions	2	57	Non-clinical Special Group
2024-01-05 00:41:17.815 ID:2890	2024-01-05 00:41:17	2	2890	The affect of personality traits and decision-making style on postoperative quality of life and distress in patients undergoing pelvic exenteration_x000D__x000D__x000D__x000D_	10.1111/codi.15036		Emotion (affective, non-cognitive) DM	decision making style	English,Other	Australia	42	45-64			No special group			1	42
2024-01-05 07:40:48.792 ID:2589	2024-01-05 07:40:48	3	2589	Risky decision-making in individuals with substance use disorder: A meta-analysis and meta-regression review	10.1007/s00213-020-05506-y	Sound decision making usually refers to the ability to avoid making decisions with high-risk adverse consequences or only short-term or small-value gains. Many factors are involved in the final decision-making, including rational thinking, emotions, working memory, and declarative memory(Bechara 2000; Shohamy and Turk-Browne 2013).Among the types of decision-making, risky decision-making is a typ…	Health-care DM,Emotion (affective, non-cognitive) DM,Other	risky DM in substance abusers relevant to both health and emotion DM	English,Other	Chinese	4359	<18,18-44,45-64			Mixed (both clinical sample and healthy controls		patients w/ substance dependence disorders or (chronic/heavy) substance abusers	4	4359	Substance Use/SUD/Smokers
2024-01-05 08:12:42.529 ID:3041	2024-01-05 08:12:42	3	3041	Emotion-driven impulsiveness but not decision-making ability and cognitive inflexibility predicts weight status in adults	10.1016/j.appet.2019.104367	Several cognitive factors play a role in resisting food temptations. For example, people require adequate decision-making abilities to weigh the short-term rewarding aspects of over consumption of food against the long-term negative health outcomes of consuming too much.	Health-care DM,Emotion (affective, non-cognitive) DM,Other	impulsive DM related to emotional DM and choices that affect health	Other	Not indicated in article, but participants from the following countries: Belgium, Cyprus, Estonia, Germany, Hungary, Italy, Spain, and Sweden	2325 (Sample 1A & 1B)	18-44,45-64,65-84	24	76	No special group			1	2325
2024-01-05 09:58:12.997 ID:902	2024-01-05 09:58:12	7	902	Dissociable Motivational Deficits in Pre-manifest_x000D__x000D__x000D__x000D_ Huntington’s Disease	10.1016/j.xcrm.2020.100152		Emotion (affective, non-cognitive) DM	motivation	English		40	18-44,45-64,65-84			Mixed (both clinical sample and healthy controls		pre-manifest Huntington's disease	1	40	Neurodegenerative diseases
2024-01-05 11:15:49.307 ID:3200	2024-01-05 11:15:49	3	3200	Profiles of patients with cocaine and alcohol use disorder based on cognitive domains and their relationship with relapse	10.1016/j.drugalcdep.2020.108349	According to the I-RISA model, addiction involves brain alterations that lead to the assignment of excessive salience to drugs and drug-related stimuli, while at the same time decreasing sensitivity to non-drug-related stimuli. In addition, there is a deterioration of the circuits responsible for inhibiting maladaptive behavior, which could have negative consequences for people (Goldstein et al.,…	Health-care DM,Emotion (affective, non-cognitive) DM,Not provided,Other	not stated; however, health- and emotion-related DM	Spanish		222	18-44,45-64			Yes	present a diagnosis of alcohol or cocaine use disorder		1	222	Substance Use/SUD/Smokers
2024-01-05 12:37:05.949 ID:3363	2024-01-05 12:37:05	3	3363	Bipolar disorder and obsessive compulsive disorder: The comorbidity does not further impair the neurocognitive profile	10.1016/j.jad.2018.03.010	the aim of the present study was to assess and compare BD, BD–OCD, and OCD patients in three widely studied domains of cognition(i.e., set-shifting, central coherence, and decision-making) through neuropsychological testing.	Emotion (affective, non-cognitive) DM,Not provided,Other	not indicated, but categorized as emotion DM given that the IGT has been used to study impulsive DM in many substance abuse studies	Other	Italian	68	18-44,45-64			No special group			1	68
2024-01-05 12:57:07.968 ID:3475	2024-01-05 12:57:07	3	3475	Decision making under risk and under ambiguity in depressed suicide attempters, depressed non-attempters and healthy controls	10.1016/j.jad.2017.10.012	Decision making (DM) can be defined as the cognitive process to identify and choose the best of the available solutions regarding a given problem or a challenging situation according to the values and preferences of the decision maker. Situations calling for decisions vary greatly regarding the type and amount of information they offer. In decisions under risk, probabilities of different outcomes…	Emotion (affective, non-cognitive) DM,Not provided,Other	not indicated; however, assessing risky DM with GDT/IGT an emotion DM, particularly in a depressed/suicidal sample	Other	no indication; assuming German	78	18-44,45-64,65-84	20	73	Mixed (both clinical sample and healthy controls		depressed in-patients w/ recent suicide attempt; depressed in-patients w/o history of suicide attempt	2	78	Psychological disorders
2024-01-05 13:27:16.233 ID:4357	2024-01-05 13:27:16	11	4357	Age-related changes in social decision-making: An electrophysiological_x000D__x000D__x000D__x000D_ analysis of unfairness evaluation in the Ultimatum Game_x000D__x000D__x000D__x000D_	10.1016/j.neulet.2018.10.061	This study examines age-related differences in behavioral and neural responses to unfairness. Our results suggest that aging may be accompanied by an insensitivity to unfairness, which may underlie their higher rates of unfair offers acceptance.	Emotion (affective, non-cognitive) DM		Other	Portuguese	89	18-44,45-64,65-84,85+	20	75	No special group			1	89
2024-01-06 13:05:54.084 ID:5880	2024-01-06 13:05:54	11	5880	Decision-making performance of depressed patients within 72 h following a_x000D__x000D__x000D__x000D_ suicide attempt	10.1016/j.jad.2018.04.082	The significance of decision-making in suicidal behaviour is often highlighted; however, the performance of persons in suicide crisis is unknown. This study aimed to explore the comprehensive decisionmaking profile of depressed patients following a suicide attempt.	Emotion (affective, non-cognitive) DM		Other	Hungarian	59	18-44,45-64,65-84	18	105	Yes	Major depressive disorder		1	59	Psychological disorders
2024-01-06 13:59:02.273 ID:6791	2024-01-06 13:59:02	11	6791	Characterizing decision-making and reward processing in bipolar disorder: A cluster analysis	10.1016/j.euroneuro.2018.04.001	The presence of abnormalities in emotional decision-making and reward processing among bipolar patients (BP) has been well rehearsed. These disturbances are not limited to acute phases and are common even during remission. In recent years, the existence of discrete cognitive profiles in this psychiatric population has been replicated. However, emotional_x000D__x000D__x000D__x000D_ decision making…	Emotion (affective, non-cognitive) DM		Spanish		126	18-44,45-64			Yes	Bipolar Disorder		1	126	Psychological disorders
2024-01-08 11:34:10.632 ID:13268	2024-01-08 11:34:10	11	13268	Decision-making executive function profile and performance in older adults_x000D__x000D__x000D__x000D_ with major depression: a case-control study	10.1080/13607863.2021.1950617	Decision making (DM) is a component of executive functioning, essential for choosing appropriate decisions. Executive dysfunctioning is particularly common in late-life depression, however the literature is scarce on DM. This case-control study aimed to evaluate the DM profile and performance in participants with and without unipolar major depression.	Emotion (affective, non-cognitive) DM		Other	Portuguese	132	45-64,65-84			Yes	major depression		2	132	Psychological disorders
2024-01-09 10:33:39.731 ID:1250	2024-01-09 10:33:39	7	1250	Increased reward-oriented impulsivity in older bipolar patients: a_x000D__x000D__x000D__x000D_ preliminary study	10.1016/j.jad.2017.08.067		Emotion (affective, non-cognitive) DM	impulsivity	English		43	45-64	47	64	Mixed (both clinical sample and healthy controls		those with Bipolar Disorder	2	43	Psychological disorders
2024-01-09 12:21:14.912 ID:6191	2024-01-09 12:21:14	11	6191	Paranoid thinking and perceived competitive intention	10.7717/peerj.15003	This study examined whether paranoia reflects the irrational belief that others have a competitive intention and is associated with avoiding perceived competition.	Emotion (affective, non-cognitive) DM		Other	Japanese/English	884	18-44,45-64,65-84	18	78	Yes	Paranoid thinking		1	884	Other Clinical
2024-01-09 12:50:08.752 ID:6078	2024-01-09 12:50:08	11	6078	‘Cool’ and ‘Hot’ executive functions in suicide attempters with major_x000D__x000D__x000D__x000D_ depressive disorder	10.1016/j.jad.2018.04.057	Only small proportion of patients with major depressive disorder (MDD) achieves remission and the majority of them do not achieve long-term functional recovery. One of the neuropsychological domains that have been shown to be particularly impaired in depression, is that of executive function (EF). We examined whether the patients with MDD with and without suicide attempts had deteriorated ‘cool’ …	Functional outcomes,Emotion (affective, non-cognitive) DM		Other	Chinese	125	18-44,45-64	20	60	Yes	MDD		1	125	Psychological disorders
2024-01-09 14:35:32.744 ID:12027	2024-01-09 14:35:32	11	12027	Decision-making of patients with major depressive disorder in_x000D__x000D__x000D__x000D_ the framework of action control	10.1080/13546805.2019.1685481	MDD appears to have an impact on dynamic DM processes, while basic processes are preserved. Limitations as well as directions for future research are discussed with regard to the neurocognitive model of depression.	Functional outcomes,Emotion (affective, non-cognitive) DM		Other	French	43	18-44,45-64	18	60	Yes	MDD		2	43	Psychological disorders
2024-01-09 17:09:51.691 ID:4153	2024-01-09 17:09:51	3	4153	Are Signals Regulating Energy Homeostasis Related to Neuropsychological and Clinical Features of Gambling Disorder? A Case–Control Study	10.3390/nu14235084	Other neurobiological features linked to addictive-related disorders include impaired_x000D__x000D__x000D__x000D_ neuropsychological processes not only regarding executive functions, such as response_x000D__x000D__x000D__x000D_ inhibition, self-regulation, decision-making, cognitive flexibility, and planning but also_x000D__x000D__x000D__x000D_ working memory [38–42]. These cognitive functions ha…	Emotion (affective, non-cognitive) DM,Other	DM more broadly related to reward processing/impulsivity/risky DM in gambling addiction	Spanish		338	18-44,45-64,65-84			Mixed (both clinical sample and healthy controls		patients diagnosed with gambling disorder	1	338	Gamblers / Gambling Disorder
2024-01-09 17:45:06.346 ID:4246	2024-01-09 17:45:06	3	4246	Attentional Bias, "cool" and "hot" Executive Functions in Obese Patients: Roles of Body Mass Index, Binge Eating, and Eating Style	10.1097/JCP.0000000000001016	s hot EF [executive function] refers to motivationally significant affective operations (eg, affective decision making).21_x000D__x000D__x000D__x000D_ Many studies have shown that obese patients perform worse cool_x000D__x000D__x000D__x000D_ and hot EFs than the normal-weight controls, such as inhibitory_x000D__x000D__x000D__x000D_ control,23 set shifting,24 and affective decision making.25 Impai…	Emotion (affective, non-cognitive) DM		Other	doesn't state; assuming Taiwanese	42	18-44,45-64	20	65	Mixed (both clinical sample and healthy controls		obese patients preparing to undergo bariatric surgery	1	42	Obesity/Diabetes/Other Metabolic Syndromes
2024-01-09 18:36:53.7 ID:4381	2024-01-09 18:36:53	3	4381	Cognition in Recent Suicide Attempts: Altered Executive Function	10.3389/fpsyt.2021.701140		Emotion (affective, non-cognitive) DM	DM in major depressive disorder with recent suicide attempt	Spanish		96	18-44,45-64			Mixed (both clinical sample and healthy controls		major depressive disorder with and without suicide attempt	1	96	Psychological disorders
2024-01-10 18:51:56.303 ID:1675	2024-01-10 18:51:56	3	1675	Ineffective risk-reward learning in schizophrenia	10.1016/j.psychres.2020.113370	Reward-oriented decision-making entails learning from positive and negative environmental feedback to upgrade the values placed on different presented options (Hélie et al., 2017).	Emotion (affective, non-cognitive) DM,Not provided,Other	risk taking more generally; in a clinical sample	English		62	18-44,45-64			Mixed (both clinical sample and healthy controls		Persons with schizophrenia or schizoaffective disorder	1	62	Psychological disorders
2024-01-11 04:10:45.852 ID:435	2024-01-11 04:10:45	2	435	Cognitive modelling to assess decision-making impairments in patients with current depression and with/without suicide history_x000D__x000D__x000D__x000D_	10.1016/j.euroneuro.2020.04.006		Emotion (affective, non-cognitive) DM	ambiguity and risk	Other	French	154	18-44,45-64,65-84	19	76	Mixed (both clinical sample and healthy controls		Depression and HC	1	154	Psychological disorders
2024-01-11 08:54:11.915 ID:5118	2024-01-11 08:54:11	11	5118	Behavioral and Electrophysiological Arguments in Favor of a Relationship between Impulsivity, Risk-Taking, and Success on the Iowa Gambling Task	10.3390/brainsci9100248	The aim of the present study was to further investigate the relationship between impulsivity, risk-taking, and IGT performance. We examined whether the ability to develop a correct strategy on the IGT requires specific levels of trait impulsivity and risk-taking on the BART.	Financial DM,Functional outcomes,Emotion (affective, non-cognitive) DM		Other	French	20	18-44,45-64	21	59	No special group			1	20
2024-01-11 12:03:14 ID:5879	2024-01-11 12:03:14	11	5879	Temperament, character and decision-making characteristics of patients with major depressive disorder following a suicide attempt	10.1371/journal.pone.0251935	Multiple psychological factors of suicidal behaviour have been identified so far; however, little is known about state-dependent alterations and the interplay of the most prominent components in a suicidal crisis. Thus, the combined effect of particular personality characteristics and decision-making performance was observed within individuals who recently attempted suicide during a major depress…	Functional outcomes,Emotion (affective, non-cognitive) DM		Other	Hungarian	104	18-44,45-64,65-84	18	65	Yes	MDD/Suicide Attempt		2	104	Psychological disorders
2024-01-11 18:52:48.43 ID:6764	2024-01-11 18:52:48	3	6764	Aberrant Temporal Variability in Brain Regions during Risk Decision Making in Patients with Bipolar I Disorder: A Dynamic Effective Connectivity Study	10.1016/j.neuroscience.2021.06.024	Balloon Analog Risk Task (BART) (Kohno et al., 2016;_x000D__x000D__x000D__x000D_ Lejuez et al., 2002; Li et al., 2020) is a reliable and efficient model to assess individual risk behavior propensity_x000D__x000D__x000D__x000D_ (Pei et al., 2020). The performance on the BART is correlated with real-world risk behaviors (Lejuez et al., 2003,_x000D__x000D__x000D__x000D_ 2002), such as substance use …	Emotion (affective, non-cognitive) DM,Other	risky DM more generally	English		101	18-44,45-64			Mixed (both clinical sample and healthy controls		Diagnosis of bipolar disorder (BD) with recurring cycles of manic symptoms (BD-I)	1	101	Psychological disorders
2024-01-11 20:35:45.58 ID:70	2024-01-11 20:35:45	3	70	A generic brain connectome map linked to different types of everyday decision-making in old age	10.1007/s00429-019-02013-5		Financial DM,Emotion (affective, non-cognitive) DM,Other	risky DM and behaviors more generally	English		52	45-64,65-84			No special group			4	52
2024-01-12 00:55:03.228 ID:2037	2024-01-12 00:55:03	2	2037	Intertemporal choice reflects value comparison rather than self-control: insights from confidence judgements_x000D__x000D__x000D__x000D_	10.1098/rstb.2021.0338	Tested whether "Intertemporal decision-making ... measure[s] self-control with ... treating choices of smaller, sooner rewards as failed attempts to override immediate temptation."	Emotion (affective, non-cognitive) DM	inter temporal decision making	Other	intertemporal decision making	63	18-44,45-64	24	60	No special group			1	63
2024-01-12 12:21:49.476 ID:1595	2024-01-12 12:21:49	17	1595	Social Information Processing in Substance Use Disorders: Insights From an Emotional Go-Nogo Task	10.3389/fpsyt.2021.672488		Functional outcomes,Emotion (affective, non-cognitive) DM		English		198	18-44,45-64,65-84	25	70	Mixed (both clinical sample and healthy controls		Persons w/ Cocaine Use Disorder, Cannabis Use Disorder, or Opioid Use Disorder (divided into groups based on substance of choice)	1	198	Substance Use/SUD/Smokers
2024-01-12 14:15:07.365 ID:15622	2024-01-12 14:15:07	3	15622	Working memory capacity predicts individual differences in social-distancing compliance during the COVID-19 pandemic in the United States	10.1073/pnas.2008868117		Emotion (affective, non-cognitive) DM,Other	Fairness (i.e., moral) DM	English		453	18-44,45-64			No special group			1	453
2024-01-12 15:16:25.873 ID:3427	2024-01-12 15:16:25	17	3427	The Relationship Between Decision-making Capacity and the Domains of Awareness in Alzheimer Disease	10.1097/WAD.0000000000000484	Decision-making capacity is the process of making choices by identifying a decision, gathering informa- tion and assessing alternative resolutions, and selecting an appropriate action from several possible actions. _x000D__x000D__x000D__x000D_ _x000D__x000D__x000D__x000D_ The decision-making process encompasses four main abilities: understanding the relevant information, apprecia- tion of implica…	Functional outcomes,Emotion (affective, non-cognitive) DM		Other	Portuguese	121	45-64,65-84,85+	50	92	Yes	People with Alzheimers (their caregivers were also included for certain measures in which only caregivers reported)		1	121	Neurodegenerative diseases
2024-01-12 15:32:13.785 ID:5889	2024-01-12 15:32:13	17	5889	Time will tell: Decision making in premanifest and manifest Huntington’s disease	10.1002/brb3.1843		Functional outcomes,Emotion (affective, non-cognitive) DM		Other	German	77	18-44,45-64,65-84			Mixed (both clinical sample and healthy controls		Huntingtons Disease including Manifest Group, carriers near to disease onset, and carriers far to disease onset	1	77	Neurodegenerative diseases
2024-01-12 15:41:41.415 ID:6491	2024-01-12 15:41:41	3	6491	Enhanced self-reported affect and prosocial behaviour without differential physiological responses in mirror-sensory synaesthesia	10.1098/rstb.2019.0395	To stimulate_x000D__x000D__x000D__x000D_ altruistic behaviour in the laboratory, economic games based on_x000D__x000D__x000D__x000D_ game theory are often used [45]. The basic idea involves one_x000D__x000D__x000D__x000D_ player dividing a sum of money between himself or herself_x000D__x000D__x000D__x000D_ and a second player. In a ‘Dictator’s game’ [46] the second_x000D__x000D__x000D__x000D_ pla…	Emotion (affective, non-cognitive) DM,Other	empathy and altruistic (i.e., moral) DM	Other	Did not indicate; assuming Dutch	30	18-44,45-64,65-84	20	68	Mixed (both clinical sample and healthy controls		people with synaesthesia	1	30	Neurologic disorders
2024-01-12 15:45:01.992 ID:13475	2024-01-12 15:45:01	17	13475	Altruism in Parkinson’s Disease	10.1037/neu0000740		Emotion (affective, non-cognitive) DM,Other	Pro-sociality / reward-based DM	English		64	45-64,65-84	60	78	Mixed (both clinical sample and healthy controls		Parkinson's Disease	2	64	Neurodegenerative diseases
2024-01-12 17:43:58.372 ID:13917	2024-01-12 17:43:58	3	13917	Amygdala volume is associated with risky probability cognition in gambling disorder	10.1111/adb.12640		Emotion (affective, non-cognitive) DM,Other	risky choice/DM more generally amongst those with gambling disorder	Other	Japanese	98	18-44,45-64			Mixed (both clinical sample and healthy controls		gambling disorder	1	98	Gamblers / Gambling Disorder
2024-01-13 10:33:48.816 ID:3591	2024-01-13 10:33:48	3	3591	Distinct motivations to seek out information in healthy individuals and problem gamblers	10.1038/s41398-021-01523-3	Here, we explicitly compare novelty-seeking and general_x000D__x000D__x000D__x000D_ information-seeking in a modified version of the bandit task,_x000D__x000D__x000D__x000D_ which makes it possible to dissociate the relative contribution of_x000D__x000D__x000D__x000D_ expected reward, novelty, and general information as motivating_x000D__x000D__x000D__x000D_ factors in choice behavior. In particu…	Emotion (affective, non-cognitive) DM,Other	Reward/information seeking in DM more generally	Other	doesn't state; either English or Dutch?	40 (only specialty group close to target age)	18-44,45-64			Yes	gambling disorder		1	40	Gamblers / Gambling Disorder
2024-01-13 11:37:25.717 ID:3817	2024-01-13 11:37:25	3	3817	Paranormal Experience Profiles and Their Association With Variations in Executive Functions: A Latent Profile Analysis	10.3389/fpsyg.2021.778312		Functional outcomes, Emotion (affective, non-cognitive) DM	DM more generally as an executive function outcome	English		516	18-44,45-64,65-84,85+	18	87	No special group			1	516
2024-01-13 11:54:03.049 ID:8989	2024-01-13 11:54:03	17	8989	Interactions between decision-making and emotion in behavioral-variant frontotemporal dementia and Alzheimer’s disease	10.1093/scan/nsaa085		Emotion (affective, non-cognitive) DM		English		45	45-64,65-84			Mixed (both clinical sample and healthy controls		Patients w/ Alzheimers and Patients with behavioral-variant frontotemporal dementia	1	45	Neurodegenerative diseases
2024-01-13 12:23:37.472 ID:3963	2024-01-13 12:23:37	3	3963	Intact responses to non-drug rewards in long-term opioid maintenance treatment	10.1038/s41386-019-0377-9	Disrupted reward processing is a central component in neurobiological theories of drug addiction [1–5]. ... To determine whether reduced responsiveness to non-drug_x000D__x000D__x000D__x000D_ rewards are a necessary consequence of opioid dependence, we_x000D__x000D__x000D__x000D_ assessed reward responses in a unique group of patients with_x000D__x000D__x000D__x000D_ opioid dependence. ... As a b…	Emotion (affective, non-cognitive) DM,Other	reward processing as part of DM more generally	Other	not indicated; Norwegian?	53	18-44,45-64			Mixed (both clinical sample and healthy controls		opioid dependence diagnosis	1	53	Substance Use/SUD/Smokers
2024-01-14 11:52:35.766 ID:5627	2024-01-14 11:52:35	17	5627	Hypoactivation in the precuneus and posterior cingulate cortex during ambiguous decision making in individuals with HIV	10.1007/s13365-021-00981-1	Decision making involves cognitive functioning in multiple cognitive domains. Risky decision making always involves uncertainty about whether a desirable outcome will be achieved._x000D__x000D__x000D__x000D_ _x000D__x000D__x000D__x000D_ *ambiguous decision making is thought to involve intuitive, emotional processes (Brand et al. 2008)	Financial DM,Emotion (affective, non-cognitive) DM		English		38	18-44,45-64	18	55	Mixed (both clinical sample and healthy controls		Participants that are HIV positive	1	38	Chronic Illness / Autoimmune Diseases
2024-01-14 12:03:59.809 ID:7089	2024-01-14 12:03:59	3	7089	Acute effects of alcohol on social and personal decision making	10.1038/s41386-021-01218-9	Here, we therefore investigated how moderate acute alcohol_x000D__x000D__x000D__x000D_ intoxication influences basic social and personal decision making_x000D__x000D__x000D__x000D_ central to a wide variety of everyday behaviors: altruistic behavior_x000D__x000D__x000D__x000D_ and distributional preference, moral judgment, waiting impulsivity,_x000D__x000D__x000D__x000D_ and choice under risk.	Emotion (affective, non-cognitive) DM,Other	impulsive/risky DM more generally; moral DM	Other	Doesn't indicate; Swedish?	264	18-44,45-64	20	59	Mixed (both clinical sample and healthy controls		group administered alcohol	6	264	Non-clinical Special Group
2024-01-14 12:25:05.084 ID:4261	2024-01-14 12:25:05	3	4261	Age-related differences in ventral striatal and default mode network function during reciprocated trust	10.1016/j.neuroimage.2022.119267	Social relationships change across the lifespan as social networks narrow and motivational priorities shift to the_x000D__x000D__x000D__x000D_ present. Interestingly, aging is also associated with changes in executive function, including decision-making_x000D__x000D__x000D__x000D_ abilities, but it remains unclear how age-related changes in both domains interact to impact financial decisions_x000…	Financial DM,Emotion (affective, non-cognitive) DM,Other	social DM	English		22 (older adults in the sample)	45-64,65-84	63	80	No special group			1	22
2024-01-14 12:52:40.612 ID:9739	2024-01-14 12:52:40	3	9739	Altruistic decisions following penetrating traumatic brain injury	10.1093/brain/awy064	Altruistic, or costly, punishment and helping lie at the core_x000D__x000D__x000D__x000D_ of interpersonal cooperation in all human societies_x000D__x000D__x000D__x000D_ (Henrich et al., 2006), and, by extension, of legal codes_x000D__x000D__x000D__x000D_ and norms (Green and Groff, 2003). Altruistic punishment_x000D__x000D__x000D__x000D_ and helping entail costs to punish norm violators and supp…	Emotion (affective, non-cognitive) DM,Other	altruistic/moral DM	English		122	45-64,65-84			Mixed (both clinical sample and healthy controls		male combat veterans with penetrating traumatic brain injury	1	122	Psychological disorders
2024-01-14 13:37:10.011 ID:7492	2024-01-14 13:37:10	3	7492	An fMRI-Based Brain Marker of Individual Differences in Delay Discounting	10.1523/JNEUROSCI.1343-22.2022	Many decisions in life have consequences at different points in_x000D__x000D__x000D__x000D_ time. For example, most people need to decide whether to put_x000D__x000D__x000D__x000D_ part of their paycheck toward a retirement fund or spend it on_x000D__x000D__x000D__x000D_ something fun, like a short vacation. These trade-offs between_x000D__x000D__x000D__x000D_ options that are immediately rewardi…	Emotion (affective, non-cognitive) DM,Other	impulsivity in DM more generally	English		110	18-44,45-64			Mixed (both clinical sample and healthy controls		Ps grouped according to BMI: lean (BMI &lt;= 25) or overweight/obese (BMI &gt; 25)	1	110	Obesity/Diabetes/Other Metabolic Syndromes
2024-01-14 14:02:32.443 ID:4683	2024-01-14 14:02:32	3	4683	An fMRI study of decision-making under sunk costs in gambling disorder	10.1016/j.euroneuro.2018.09.006	Sunk cost effect is the tendency to continue an investment,_x000D__x000D__x000D__x000D_ or take an action, even though it has higher future costs_x000D__x000D__x000D__x000D_ than benefits, if costs of time, money, or effort were previously incurred (Arkes and Blumer, 1985; Bogdanov et al.,_x000D__x000D__x000D__x000D_ 2017). Because an invested sunk cost cannot be recovered, a_x000D__x000D__x000D_…	Financial DM,Emotion (affective, non-cognitive) DM,Other	sunk cost in DM more generally, but can have implications for financial DM(?)	Other	Japanese	58	18-44,45-64			Mixed (both clinical sample and healthy controls		patients with gambling disorder	1	58	Gamblers / Gambling Disorder
2024-01-14 14:33:30.309 ID:5481	2024-01-14 14:33:30	17	5481	The comparison of risky and ambiguity decision making and cool executive functions between patients with obsessive compulsive disorder and healthy controls	10.1590/0101-60830000000170	Decision-making is a cognitive process that provides making appropriate selections for different situations.	Functional outcomes,Emotion (affective, non-cognitive) DM		Other	Turkish	110	18-44,45-64	18	65	Mixed (both clinical sample and healthy controls		Patients w/ Obsessive Compulsive Disorder (OCD)	1	110	Psychological disorders
2024-01-14 15:14:38.717 ID:8066	2024-01-14 15:14:38	3	8066	A Novel, Expert-Endorsed, Neurocognitive Digital Assessment Tool for Addictive Disorders: Development and Validation Study	10.2196/44414		Emotion (affective, non-cognitive) DM,Other	impulsivity and DM more generally	English		556 (not all participants completed all tasks)	18-44,45-64			No special group			6	556
2024-01-14 15:59:31.443 ID:12159	2024-01-14 15:59:31	3	12159	A Pilot Randomized Controlled Trial to Explore Cognitive and Emotional Effects of Probiotics in Fibromyalgia	10.1038/s41598-018-29388-5	Te aim of the present study was to test whether a multispecies probiotic could improve cognition, emotional_x000D__x000D__x000D__x000D_ symptoms and functional state in a population diagnosed with FMS. Regarding to cognition, we decided to focus_x000D__x000D__x000D__x000D_ on two impulsivity constructs (impulsive choice and decision-making) since previous research has suggested a_x000D__x000D__x0…	Emotion (affective, non-cognitive) DM,Other	impulsive DM more generally	Spanish		31	18-44,45-64,65-84			Mixed (both clinical sample and healthy controls		diagnosed with fibromyalgia	2	31	Chronic Illness / Autoimmune Diseases
2024-01-14 17:44:09.947 ID:14832	2024-01-14 17:44:09	3	14832	A pilot study on the adequacy of the TOMM in detecting invalid performance in patients with substance use disorders	10.1080/13803395.2021.1912298		Emotion (affective, non-cognitive) DM,Other	risky DM more generally	Spanish		77	18-44,45-64	20	59	Yes	patients with substance use-related disorders		1	77	Substance Use/SUD/Smokers
2024-01-14 18:24:08.904 ID:13839	2024-01-14 18:24:08	3	13839	Appearance-based trust processing in schizophrenia	10.1111/bjc.12234	A new approach to investigating trust in schizophrenia is to employ economic games,_x000D__x000D__x000D__x000D_ which operationalize trust through interactive financial lending (Brune & Wischniewski, €_x000D__x000D__x000D__x000D_ 2011; Chan & Chen, 2011). Although underutilized in psychiatry research, economic_x000D__x000D__x000D__x000D_ games have the benefit of measuring trust unobtrusively, ar…	Emotion (affective, non-cognitive) DM,Other	trust (ie, social) DM	English		48	18-44,45-64			Mixed (both clinical sample and healthy controls		individuals with schizophrenia or schizoaffective disorder	1	48	Psychological disorders
2024-01-14 18:49:33.857 ID:9976	2024-01-14 18:49:33	3	9976	Approximate number processing skills contribute to decision making under objective risk: Interactions with executive functions and objective numeracy	10.3389/fpsyg.2018.01202	So far, research on_x000D__x000D__x000D__x000D_ decision making under risk has focused on the involvement of_x000D__x000D__x000D__x000D_ (symbolic) exact number processing skills, while the role of basic_x000D__x000D__x000D__x000D_ (non-symbolic) approximate number processing skills has rarely_x000D__x000D__x000D__x000D_ been investigated. The current study aims to fill this gap by_x000D__x000D__…	Emotion (affective, non-cognitive) DM, Financial DM	objective numeracy in DM more generally	Other	German	128	18-44,45-64	18	62	No special group			2	128
2024-01-15 12:35:46.144 ID:7074	2024-01-15 12:35:46	17	7074	Cold executive function processes and their hot analogs in schizotypy	10.1017/S1355617723000590		Functional outcomes,Emotion (affective, non-cognitive) DM		Other	Greek	247	18-44,45-64	18	57	Mixed (both clinical sample and healthy controls		Schizotypal	2	247	Psychological disorders
2024-01-15 13:19:40.645 ID:13473	2024-01-15 13:19:40	17	13473	Differential impact of ventromedial prefrontal cortex damage on Bhot^ and Bcold^ decisions under risk	10.3758/s13415-018-00680-1		Financial DM,Emotion (affective, non-cognitive) DM		Other	Italian	42	18-44,45-64,65-84	33	75	Mixed (both clinical sample and healthy controls		Patients w/ vmPFC damage	1	42	Neurologic disorders
2024-01-15 13:29:14.121 ID:12549	2024-01-15 13:29:14	17	12549	Patterns of impairment in decision-making capacity in Alzheimer’s disease and its relationship with cognitive and clinical variables	10.1590/1516-4446-2021-2180	Decision-making capacity is a complex mental process involving four abilities1-5: 1) understanding is the ability to receive, store, and recall the meaning of information; 2) appreciation measures the ability to apply relevant infor- mation to one’s situation or condition; 3) reasoning is the use of logical processes to compare response alterna- tives; 4) expression of choice is the ability to co…	Financial DM,Functional outcomes,Health-care DM,End-of-life DM,Emotion (affective, non-cognitive) DM		Other	Portugese	102	45-64,65-84,85+			Yes	Participants w/ Mild to Moderate Alzheimer's Disease		1	102	Neurodegenerative diseases
2024-01-15 17:44:36.148 ID:13752	2024-01-15 17:44:36	3	13752	Association between cognitive function and performance on effort based decision making in patients with major depressive disorder treated with Vortioxetine	10.1016/j.comppsych.2019.07.006		Emotion (affective, non-cognitive) DM,Other	reward-motivated DM more generally	English		41	18-44,45-64			Mixed (both clinical sample and healthy controls		current diagnosis of a major depressive episode (MDE) as part of MDD	1	41	Psychological disorders
2024-01-15 18:49:38.214 ID:5430	2024-01-15 18:49:38	17	5430	A transdiagnostic comparison of affective decision-making in patients with schizophrenia, major depressive disorder, or bipolar disorder_x000D__x000D__x000D__x000D_	10.1002/pchj.351	Affective decision-making is a process of making a choice under risk and uncertainty, including both emotion and logic components (Bracha & Brown, 2012)	Emotion (affective, non-cognitive) DM		Other	Chinese	119	18-44,45-64			Mixed (both clinical sample and healthy controls		Patients w/ schizophrenia, bipolar disorder, and major depressive disorder	1	119	Psychological disorders
2024-01-15 21:00:08.577 ID:14240	2024-01-15 21:00:08	3	14240	Changes in Loss Sensitivity During Treatment in Concurrent Disorders Inpatients: A Computational Model Approach to Assessing Risky Decision-Making	10.3389/fpsyt.2021.794014	Suboptimal decision-making under conditions of risk or_x000D__x000D__x000D__x000D_ uncertainty [or risky decision-making; (13)] has been reported_x000D__x000D__x000D__x000D_ in individuals with schizophrenia (14), bipolar disorder (15),_x000D__x000D__x000D__x000D_ depression (16), anxiety (17), and various substances of use (18)._x000D__x000D__x000D__x000D_ Decision-making is often assessed using…	Health-care DM,Emotion (affective, non-cognitive) DM,Other	risky DM more generally (in a clinical pop)	English		100	18-44,45-64			Mixed (both clinical sample and healthy controls		co-occurring mental health and substance use disorders	1	100	Substance Use/SUD/Smokers
2024-01-16 07:44:51.502 ID:12176	2024-01-16 07:44:51	3	12176	Can attention and working memory impairments of intimate partner perpetrators explain their risky decision making?	10.1177/0886260518814263	Moreover, non-aggressive adults_x000D__x000D__x000D__x000D_ and males in prison characterized by high impulsivity tend to present behavioral disinhibition, aversion to delayed rewards, and rushed decision making_x000D__x000D__x000D__x000D_ without considering the consequences (Denson, Capper, Oaten, Friese, &_x000D__x000D__x000D__x000D_ Schofield, 2011; Meijers, Harte, Jonker, & Meynen, 2015). Th…	Emotion (affective, non-cognitive) DM,Other	risky DM more generally	Spanish		90	18-44,45-64			Mixed (both clinical sample and healthy controls		male intimate partner violence perpetrators	1	90	Non-clinical Special Group
2024-01-16 08:47:14.984 ID:12049	2024-01-16 08:47:14	3	12049	Cannabidiol effects on cognition in individuals with cocaine use disorder: Exploratory results from a randomized controlled trial	10.1016/j.pbb.2022.173376		Emotion (affective, non-cognitive) DM,Other	risky DM more generally	English,Other	doesn't state; assuming English but could be French given location of Montreal	78	18-44,45-64			Yes	current cocaine users		1	78	Substance Use/SUD/Smokers
2024-01-16 09:06:44.779 ID:10368	2024-01-16 09:06:44	3	10368	Clinical, Social, and Neuropsychological Dimensions of the Intersection of Addiction and Criminality	10.29158/JAAPL.003745-18	In the current study, the ASI was complemented_x000D__x000D__x000D__x000D_ by a widely used computerized neuropsychological_x000D__x000D__x000D__x000D_ measure of incremental learning and decision making, the Iowa Gambling Task (IGT), which is_x000D__x000D__x000D__x000D_ thought to be particularly sensitive to the deleterious_x000D__x000D__x000D__x000D_ effects of substance abuse on the reward ci…	Emotion (affective, non-cognitive) DM,Other	reward-based DM more generally	English		35	18-44,45-64			Yes	ex-offenders recently released from jail or prison		1	35	Non-clinical Special Group
2024-01-16 11:29:28.269 ID:13844	2024-01-16 11:29:28	17	13844	Persistent Reliance on Facial Appearance Among Older_x000D__x000D__x000D__x000D_ Adults When Judging Someone’s Trustworthiness	10.1093/geronb/gbw034		Financial DM,Emotion (affective, non-cognitive) DM		Other	Japanese	68	18-44,45-64,65-84	19	79	No special group			1	68
2024-01-16 12:00:16.172 ID:10129	2024-01-16 12:00:16	17	10129	The Iowa Gambling Task on HIV-infected subjects	10.1016/j.jiac.2019.09.008		Functional outcomes,Emotion (affective, non-cognitive) DM		Other	Japanese	68	18-44,45-64	36	47	Mixed (both clinical sample and healthy controls		HIV positive subjects (n=38) + HC (n=30)	1	68	Chronic Illness / Autoimmune Diseases
2024-01-16 12:23:41.916 ID:7944	2024-01-16 12:23:41	17	7944	Decision-making impairment under ambiguity but not under risk may underlie medication overuse in patients with chronic migraine	10.1111/head.14513	According to the dual-process model of decision-making, there are two mutually competing systems—an “impulsive” system and a “reflective” system.8 The former involves the mesocorticolimbic dopamine circuitry which implicitly governs immediate emotional response towards reward or punishment. By contrast, the reflective system involves the prefrontal cortex which controls behavior ex- plicitly.8 Pr…	Functional outcomes,Emotion (affective, non-cognitive) DM		Other	Chinese/ Taiwanese	75	18-44,45-64	20	65	Mixed (both clinical sample and healthy controls		Participants w/ chronic migraine and participants w/ chronic migraine + medication overuse headaches	3	75	Other Clinical
2024-01-16 12:48:15.408 ID:12518	2024-01-16 12:48:15	17	12518	The comparison of decision-making in ambiguous situations and galvanic skin responses as somatic markers in patients with posterior cortex epilepsy and mesial temporal lobe epilepsy with hippocampal sclerosis_x000D__x000D__x000D__x000D_	10.1080/13803395.2022.2164256	Decision-making is an essential cognitive function for maintaining day-to-day functioning and adaptive behaviors. Several psychiatric and neurological patients with decision-making impairments (for reviews, see, Brand et al., 2006; Rahman et al., 2001) display beha- vioral deficits in personal and interpersonal settings.	Functional outcomes,Emotion (affective, non-cognitive) DM		Other	Turkish	42	18-44,45-64			Mixed (both clinical sample and healthy controls		Patients w/ mesial temporal lobe epilepsy with hippocampal sclerosis and Patients w/ posterior cortex epilepsy	1	42	Neurologic disorders
2024-01-17 10:52:38.835 ID:3983	2024-01-17 10:52:38	17	3983	“Ten dollars today or 50 dollars after one month?” Temporal discounting in Korsakoff syndrome	10.1080/13546805.2023.2173059	Generally speaking, decision- making involves constant interactions between a reflective and affective-automatic system (Bechara, 2005). The reflective system is a neural network composed of prefrontal areas (i.e., orbitofrontal cortex, dorsolateral prefrontal cortex and ventromedial prefron- tal cortex) whereas the affective-automatic system is a neural network composed of amygdala, striatum, an…	Functional outcomes,Emotion (affective, non-cognitive) DM		Other	French	62	45-64,65-84			Mixed (both clinical sample and healthy controls		Patients w/ Korsakoff's syndrome	1	62	Rare diseases
2024-01-17 11:12:31.578 ID:4478	2024-01-17 11:12:31	17	4478	Cognitive deficits in methamphetamine addiction: Independent T contributions of dependence and intelligence	10.1016/j.drugalcdep.2020.107891		Emotion (affective, non-cognitive) DM,Other	Substance Use DM	English		158	18-44,45-64	18	55	Mixed (both clinical sample and healthy controls		People w/ methamphetamine use disorder	2	158	Substance Use/SUD/Smokers
2024-01-17 13:14:18.482 ID:6395	2024-01-17 13:14:18	11	6395	Functional near-infrared spectroscopy during a decision-making task in patients with major depressive disorder	10.1177/0004867420976856	Haemodynamic dysfunction of the prefrontal cortex during decision-making processes is associated with major depressive disorder diagnosis and severity. These neurophysiological alterations may have a role in the decisionmaking capacity of patients with major depressive disorder.	Functional outcomes,Emotion (affective, non-cognitive) DM		English		50	18-44,45-64	21	50	Yes	MDD		1	50	Psychological disorders
2024-01-17 13:48:18.507 ID:15837	2024-01-17 13:48:18	17	15837	Decision‐Making and Impulse‐Control Disorders in Parkinson’s Disease: Influence of Dopaminergic Treatment	10.4103/NSN.NSN_12_20		Functional outcomes,Emotion (affective, non-cognitive) DM		Other	Turkish	76	45-64,65-84			Mixed (both clinical sample and healthy controls		Parkinson's Disease (PD)	1	76	Neurodegenerative diseases
2024-01-17 14:35:51.579 ID:8994	2024-01-17 14:35:51	11	8994	Sleep deprivation attenuates neural responses to outcomes from risky decision-making	10.1111/psyp.14465	Findings from this study suggest that a single night of total sleep loss may not significantly alter risk-taking behavior or the brain's responses to risk during the BART. However, there was a significant reduction in brain activation in the_x000D__x000D__x000D__x000D_ putamen for win outcomes and in the insula for loss outcomes after 24hr of TSD, suggesting that acute sleep loss can have a dampe…	Functional outcomes,Emotion (affective, non-cognitive) DM		English		56	18-44,45-64	21	50	Yes	Sleep deprivation		1	56	Non-clinical Special Group
2024-01-17 18:41:40.723 ID:2789	2024-01-17 18:41:40	3	2789	Metacognitive beliefs, cognitive functioning, psychiatric symptoms and empathy in people with schizophrenia	10.2147/NDT.S313932	Empathy is a complex construct of interpersonal relationships that allow us to_x000D__x000D__x000D__x000D_ understand and respond to the emotional experiences of others. Empathy is_x000D__x000D__x000D__x000D_ a multidimensional construct that includes cognitive and affective components._x000D__x000D__x000D__x000D_ Cognitive empathy could be defined as the capacity to infer others’ mental states,_…	Emotion (affective, non-cognitive) DM		Other	Doesn't state, but assuming Taiwanese	48	18-44,45-64			Yes	schizophrenia outpatients		1	48	Psychological disorders
2024-01-17 19:24:00.338 ID:4674	2024-01-17 19:24:00	3	4674	Reduced sensitivity to delayed time and delayed reward of the post-operative insular glioma patients in delay discounting	10.1016/j.nicl.2021.102895	Delay discounting refers to a psychological phenomenon when the subjective value of future reward decreases with time and has been_x000D__x000D__x000D__x000D_ identified as a fundamental element of decision making (Matta et al.,_x000D__x000D__x000D__x000D_ 2012). In a typical delay discounting task (DDT), participants are_x000D__x000D__x000D__x000D_ required to make choices between smaller, soone…	Emotion (affective, non-cognitive) DM,Other	reward-driven DM more generally	Other	Chinese	46	18-44,45-64			Mixed (both clinical sample and healthy controls		diagnosed with insular gliomas and had recovered from insular resection	1	46	Other Clinical
2024-01-18 02:28:03.651 ID:3723	2024-01-18 02:28:03	2	3723	Value-Based Choice, Contingency Learning, and Suicidal Behavior in Mid- and Late-Life Depression_x000D__x000D__x000D__x000D_	10.1016/j.biopsych.2018.10.006.	decision-making under uncertainty	Emotion (affective, non-cognitive) DM	learning and value based choice	English		Study 1 = 135	45-64,65-84	42	82	Yes	major depression		1	135	Psychological disorders
2024-01-18 11:07:24.683 ID:9487	2024-01-18 11:07:24	11	9487	Compensatory Health Beliefs Relate to Decision-Making Coherence and Health Patterns	10.18061/ojs.v119i2.6709	A goal of this project was to explore the extent to which endorsing compensatory health beliefs relates to decision-making variables_x000D__x000D__x000D__x000D_ pertaining to thought coherence and self-control.	Health-care DM,Emotion (affective, non-cognitive) DM		English		217	18-44,45-64			Yes	Dieters		1	217	Non-clinical Special Group
2024-01-18 11:34:21.152 ID:11302	2024-01-18 11:34:21	11	11302	Striatal presynaptic dopaminergic dysfunction in gambling disorder: A 123I‐FP‐CIT SPECT study	10.1111/adb.12677	The aims of the present study were (1) to investigate striatal DAT_x000D__x000D__x000D__x000D_ availability in a sample of treatment‐seeking GD patients and matched_x000D__x000D__x000D__x000D_ healthy controls (HCs), using 123I‐FP‐CIT SPECT; (2) to assess the_x000D__x000D__x000D__x000D_ impact of DAT availability on reward‐based decision making, as measured by the IGT; (3) to highlight possible c…	Financial DM,Functional outcomes,Emotion (affective, non-cognitive) DM		Other	Italian	32	18-44,45-64,65-84	18	65	Yes	Gambling Disorder		1	32	Gamblers / Gambling Disorder
2024-01-18 12:48:56.333 ID:13629	2024-01-18 12:48:56	11	13629	Food addiction and impaired executive functions in women with obesity	10.1002/erv.2636	Individuals with obesity (OB) often report suffering from addiction‐like symptoms. As in addictions, deficits in executive function domains,_x000D__x000D__x000D__x000D_ such as decision‐making and sustained attention, are found in OB. No study_x000D__x000D__x000D__x000D_ to date has examined the associations between food addiction, OB, and neuropsychological performance	Health-care DM,Emotion (affective, non-cognitive) DM		Spanish		69	18-44,45-64	18	55	Yes	Obesity		1	69	Obesity/Diabetes/Other Metabolic Syndromes
2024-01-18 18:36:48.651 ID:4998	2024-01-18 18:36:48	17	4998	Does Cannabis Dependence Add on to the Neurocognitive Impairment Among Patients With Opioid Dependence?_x000D__x000D__x000D__x000D_ A Cross‐Sectional Comparative Study_x000D__x000D__x000D__x000D_	10.1111/ajad.12986		Emotion (affective, non-cognitive) DM, Financial DM	Substance Use DM	English,Other	Hindi?	61	18-44,45-64	18	55	Mixed (both clinical sample and healthy controls		Individuals w/ opioid dependence and individuals with cannabis dependence	1	61	Substance Use/SUD/Smokers
2024-01-18 21:41:03.043 ID:5890	2024-01-18 21:41:03	17	5890	_x000D__x000D__x000D__x000D_ Tit for Tat: Costly Punishment in Manifest Huntington’s Disease	10.1159/000520303		Emotion (affective, non-cognitive) DM		Other	German	40	18-44,45-64,65-84			Mixed (both clinical sample and healthy controls		Patients w/ Huntington's Disease	1	40	Neurodegenerative diseases
2024-01-18 22:00:24.615 ID:6512	2024-01-18 22:00:24	17	6512	Sensorimotor Subthalamic Stimulation Restores Risk-Reward Trade-Off in Parkinson’s Disease	10.1002/mds.27576		Financial DM,Functional outcomes,Emotion (affective, non-cognitive) DM		Other	German	34	45-64,65-84	52	75	Mixed (both clinical sample and healthy controls		Patients w/ idiopathic Parkinson's Disease w/DBS treatment	1	34	Neurodegenerative diseases
2024-01-18 22:53:30.394 ID:9821	2024-01-18 22:53:30	17	9821	Effort-Cost Decision-Making in Psychotic and Mood Disorders	10.1037/abn0000822		Functional outcomes,Emotion (affective, non-cognitive) DM		English		199	18-44,45-64			Mixed (both clinical sample and healthy controls		Patients w/ schizophrenia/schizoaffective disorder (N = 33), bipolar disorder (N = 47), unipolar depression (N=61)	1	199	Psychological disorders
2024-01-19 11:15:24.494 ID:9716	2024-01-19 11:15:24	17	9716	Evaluation of the Decision Aid for Genital Surgery in Transmen	10.1016/j.jsxm.2020.06.017		Health-care DM,Emotion (affective, non-cognitive) DM,Other	QoL DM	Other	Dutch	51	18-44,45-64	19	51	Yes	People undergoing gender reassignment surgery (transmen)		2	51	Other Clinical
2024-01-19 12:09:44.75 ID:67	2024-01-19 12:09:44	11	67	The Role of Emotional vs. Cognitive Intelligence in Economic Decision-Making Amongst Older Adults	10.3389/fnins.2020.00497	The objective of this research was to (1) examine the_x000D__x000D__x000D__x000D_ relative roles of intellectual vs. emotional intelligence, and_x000D__x000D__x000D__x000D_ (2) their fluid “online” vs. crystallized “offline” components,_x000D__x000D__x000D__x000D_ in economic decision-making in healthy, older adults. We_x000D__x000D__x000D__x000D_ hypothesized that emotional intelligence may bols…	Financial DM,Functional outcomes,Emotion (affective, non-cognitive) DM		English		39	45-64,65-84,85+	55	89	No special group			1	39
2024-01-19 12:46:51.697 ID:10585	2024-01-19 12:46:51	17	10585	Differential Focus on Probability and Losses between Young and Older Adults in Risky Decision-Making	10.1080/13825585.2019.1642442		Financial DM,Emotion (affective, non-cognitive) DM		English		127	18-44,45-64,65-84,85+	18	89	No special group			1	127
2024-01-20 10:45:32.665 ID:4692	2024-01-20 10:45:32	17	4692	Influence of tDCS over right inferior frontal gyrus and pre-supplementary motor area on perceptual decision-making and response inhibition: A healthy ageing perspective	10.1016/j.neurobiolaging.2021.09.014		Functional outcomes,Emotion (affective, non-cognitive) DM,Other	Perceptual DM	English		83	18-44,45-64,65-84			No special group			1	83
2024-01-20 10:55:05.181 ID:13218	2024-01-20 10:55:05	17	13218	Performance Under Stress: An Eye-Tracking Investigation of the Iowa Gambling Task (IGT)	10.3389/fnbeh.2018.00217	Stress moreover, alters cognitive and emotional processes implicated in decision making (Reimann and Bechara, 2010; Simonovic et al., 2017a; Starcke et al., 2017). Traditionally, emotion was characterized as disruptive to cognitive processes in decision making however, the Somatic Marker Hypothesis (SMH) made a compelling case that emotional factors and arousal facilitate effective decision makin…	Emotion (affective, non-cognitive) DM		English		76	18-44,45-64	18	56	No special group			1	76
2024-01-20 12:17:39.943 ID:15340	2024-01-20 12:17:39	17	15340	The importance of pro-social processing, and ameliorating dysfunction in schizophrenia. An FMRI study of oxytocin	10.1016/j.scog.2021.100221		Emotion (affective, non-cognitive) DM,Other	Social DM	English		20	18-44,45-64			Mixed (both clinical sample and healthy controls		Patients w/ schizophrenia/schizoaffective disorder	1	20	Psychological disorders
2024-01-20 12:37:58.467 ID:10510	2024-01-20 12:37:58	17	10510	Role of serotonin in modulation of decision-making in Parkinson’s disease	10.1177/02698811221144636		Emotion (affective, non-cognitive) DM		English		40	45-64,65-84	50	85	Mixed (both clinical sample and healthy controls		Patients w/ idiopathic Parkinson's Disease	2	40	Neurodegenerative diseases
2024-01-20 12:45:43.525 ID:7991	2024-01-20 12:45:43	17	7991	Dysfunctional effort-based decision-making underlies apathy in genetic cerebral small vessel disease	10.1093/brain/awy257	Effort-based decision-making is a cognitive process that lies at the heart of normal goal-directed behaviour (Kurniawan et al., 2011; Rushworth et al., 2011). A recent framework has suggested dysfunction of this process as a possible cog- nitive mechanism underlying apathy (Le Heron et al., 2017). Effort-based decision-making describes the process of inte- grating information about the costs of a…	Emotion (affective, non-cognitive) DM		English		38	18-44,45-64,65-84			Mixed (both clinical sample and healthy controls		Patients w/ cerebral small vessel disease	1	38	Neurologic disorders
2024-01-20 13:04:30.401 ID:12134	2024-01-20 13:04:30	17	12134	Exploring maximizing, satisficing and minimizing tendency in decision-making among autistic and neurotypical individuals	10.1016/j.rasd.2022.101935	he tendency to maximize is one of the most frequently studied personal traits in choice-making and decision-making. Broadly speaking, the literature distinguishes between two extreme types of individuals: maximizers and satisficers. Maximizers are charac- terized as people who are looking for the best possible decision outcome across a wide range of decision settings. Satisficers, on the other ha…	Functional outcomes,Emotion (affective, non-cognitive) DM		Other	Dutch, French, German	553	18-44,45-64,65-84	18	72	Mixed (both clinical sample and healthy controls		Individuals w/ autism	1	553	Developmental disorders
2024-01-21 11:22:57.713 ID:4704	2024-01-21 11:22:57	17	4704	Impairment in judgement of the moral emotion guilt following orbitofrontal cortex damage	10.1111/jnp.12158		Emotion (affective, non-cognitive) DM,Other	Moral DM	Other	Japanese	72	18-44,45-64,65-84			Mixed (both clinical sample and healthy controls		Individuals w/ Orbitofrontal cortex damage	3	72	Neurologic disorders
2024-01-21 11:40:31.881 ID:8917	2024-01-21 11:40:31	17	8917	Cognitive Deficits in Executive Functions and Decision- Making Impairments Cluster Gambling Disorder Sub- types	10.1007/s10899-017-9724-0		Financial DM,Functional outcomes,Emotion (affective, non-cognitive) DM		Spanish		145	18-44,45-64	18	65	Yes	Males w/ Gambling Disorder		1	145	Gamblers / Gambling Disorder
2024-01-21 13:59:22.711 ID:5257	2024-01-21 13:59:22	17	5257	Bayesian accounts of perceptual decisions in the nonclinical continuum of psychosis: Greater imprecision in both top-down and bottom-up processes	10.1371/journal.pcbi.1011670		Emotion (affective, non-cognitive) DM,Other	Perceptual DM	English		1145	18-44,45-64,65-84	18	80	No special group			2	1145
2024-01-21 15:51:51.638 ID:9154	2024-01-21 15:51:51	17	9154	Biased confabulation in risky choice	10.1016/j.cognition.2022.105245		Emotion (affective, non-cognitive) DM,Other	Memory DM	English		341	18-44,45-64	18	65	No special group			2	341
2024-01-21 17:15:51.855 ID:11509	2024-01-21 17:15:51	3	11509	History of Suicide Attempt Is Associated with Reduced Medial Prefrontal Cortex Activity during Emotional Decision-Making among Men with Schizophrenia: An Exploratory fMRI Study	10.1155/2018/9898654	Te emotional decision-making defcits of individuals who engage in suicidal_x000D__x000D__x000D__x000D_ behaviors are hypothesized to result from dysfunctions of the_x000D__x000D__x000D__x000D_ brain reward system. Emotional decision-making relies on_x000D__x000D__x000D__x000D_ mental processes that are mostly driven by reward seeking,_x000D__x000D__x000D__x000D_ as it involves the selection of a …	Emotion (affective, non-cognitive) DM,Other	risky DM more generally	English,Other	doesn't indicate; given location, could also be French	53	18-44,45-64	18	57	Mixed (both clinical sample and healthy controls		male outpatients with schizophrenia	1	53	Psychological disorders
2024-01-21 17:49:52.241 ID:14428	2024-01-21 17:49:52	17	14428	BDNF polymorphism in non-veridical decision making and differential T_x000D__x000D__x000D__x000D_ effects of rTMS	10.1016/j.bbr.2019.02.027		Emotion (affective, non-cognitive) DM		Other	Estonian	16	18-44,45-64	23	49	No special group			1	16
2024-01-21 19:09:57.301 ID:11521	2024-01-21 19:09:57	3	11521	The effects of exposure to images of others’ suffering and vulnerability on altruistic, trust-based, and reciprocated economic decision-making	10.1371/journal.pone.0194569	Based on past research (e.g., [13]), we hypothesised that participants who received the pictures depicting suffering and vulnerability (vs. neutral pictures) would give more in economic_x000D__x000D__x000D__x000D_ games designed to measure altruistic giving (i.e., the “dictator” games). However, based on the_x000D__x000D__x000D__x000D_ potential affiliative effects of being exposed to suffering a…	Emotion (affective, non-cognitive) DM,Other	altruistic/trust-based DM (ie., moral DM)	English		519	18-44,45-64,65-84	18	77	No special group			3	519
2024-01-21 22:46:22.635 ID:5966	2024-01-21 22:46:22	17	5966	_x000D__x000D__x000D__x000D_ Delay and Effort-Based Discounting, and the Role of Bodily Awareness, In People Experiencing Long-Term Pain: A Cross-Sectional Study	10.1016/j.jpain.2021.10.001		Emotion (affective, non-cognitive) DM		English		654	18-44,45-64,65-84,85+	18	89	Mixed (both clinical sample and healthy controls		People who have experienced chronic pain	2	654	Other Clinical
2024-01-22 11:16:28.617 ID:38	2024-01-22 11:16:28	17	38	Older Adults Show Diminished Sensitivity to Potential Losses in Social Bargaining	10.1093/geronb/gbz113	Decision-making in older adults is heavily influenced by the emotional and motivational shifts in later years (Lockenhoff, 2018). According to Socioemotional Selectivity Theory (L. L. Carstensen, 1992), for older adults, as the end of life ap- proaches and concerns for accomplishing long-term goals diminish, they become less focused on knowledge-related goals. In contrast, an increased present or…	Emotion (affective, non-cognitive) DM,Other	Social DM	English,Other	Mandarin	182	18-44,45-64,65-84			No special group			1	182
2024-01-22 16:50:17.147 ID:5108	2024-01-22 16:50:17	3	5108	Theory of mind and the Ultimatum Game in healthy adult aging	10.1080/0361073X.2018.1449590	The Ultimatum Game is commonly used to examine decision-making involved in_x000D__x000D__x000D__x000D_ social interactions (Güth, Schmittberger, & Schwarze, 1982). Participants are_x000D__x000D__x000D__x000D_ instructed that one player will propose to split a certain amount of money with them_x000D__x000D__x000D__x000D_ (e.g., £10). The participants (i.e., the respondents) can choose to either ac…	Emotion (affective, non-cognitive) DM,Other	social DM related to fairness (could also be considered moral DM)	English		30 (older adults in the sample)	45-64,65-84	60	81	No special group			1	30
2024-01-22 17:21:35.256 ID:5113	2024-01-22 17:21:35	3	5113	Scrutinizing domains of executive function in binge eating disorder: A systematic review and meta-analysis	10.3389/fpsyt.2020.00288	Those with BED also display_x000D__x000D__x000D__x000D_ difficulties in decision-making, resulting in a tendency to_x000D__x000D__x000D__x000D_ disregard the negative consequences of binge eating in the long_x000D__x000D__x000D__x000D_ term (14). These deficits could increase the likelihood of binge_x000D__x000D__x000D__x000D_ eating episodes (short term reward)—especially when paired_x000D__x000…	Emotion (affective, non-cognitive) DM,Other	reward-based DM more generally	English,Spanish,Other	Portuguese	649 (total from the 7 studies included in the DM meta-analysis)	18-44,45-64			Mixed (both clinical sample and healthy controls		samples with Binge eating disorder (BED) and obese controls	3	649	Obesity/Diabetes/Other Metabolic Syndromes and Eating disorder
2024-01-22 18:00:20.431 ID:5203	2024-01-22 18:00:20	3	5203	Personality Traits and Impulsivity Tasks Among Substance Use Disorder Patients: Their Relations and Links With Retention in Treatment	10.3389/fpsyt.2020.566240	Impulsivity is a complex and multifaceted trait, which has_x000D__x000D__x000D__x000D_ been traditionally evaluated through a multi-method approach_x000D__x000D__x000D__x000D_ that distinguishes between self-report and behavioral tasks. Selfreports are based on questionnaires that ask people about their_x000D__x000D__x000D__x000D_ behavior patterns in certain contexts and are generally the most_x…	Emotion (affective, non-cognitive) DM,Other	impulsivity in DM more generally	Spanish		121	18-44,45-64			Yes	inpatient for addiction (cocaine, alcohol, cannabis, heroin)		2	121	Substance Use/SUD/Smokers
2024-01-22 19:19:59.825 ID:6093	2024-01-22 19:19:59	3	6093	Self-initiated continuation of and adherence to HIV pre-exposure prophylaxis (PrEP) after PrEP demonstration project roll-off in men who have sex with men: associations with risky decision making, impulsivity/disinhibition, and sensation seeking	10.1007/s13365-018-0716-3	Risky decision-making, a symptom of “frontal systems” behavior disturbances, is_x000D__x000D__x000D__x000D_ characterized as difficulty selecting a safer choice with a long-term reward, such as_x000D__x000D__x000D__x000D_ prevention of HIV acquisition through condom use or sustained PrEP adherence, over an_x000D__x000D__x000D__x000D_ immediate reward that would be more satisfying.	Emotion (affective, non-cognitive) DM,Other	risky DM more generally	English		84	18-44,45-64,65-84	23	68	Yes	men who sleep with men and transgender women taking PrEP		2	84	Non-clinical Special Group
2024-01-22 21:25:08.679 ID:10847	2024-01-22 21:25:08	17	10847	Relationships between executive function, working memory, and decision-making on the Iowa Gambling Task: Evidence from ventromedial patients, dorsolateral patients, and normal subjects	10.1111/jnp.12156		Functional outcomes,Emotion (affective, non-cognitive) DM		English		50	18-44,45-64	19	59	Mixed (both clinical sample and healthy controls		Patients w/ focal-frontal brain lesions (VMPFC and DLPFC)	1	50	Neurologic disorders
2024-01-23 05:06:53.049 ID:5629	2024-01-23 05:06:53	2	5629	Understanding Indecisiveness: Dimensionality of Two Self-Report Questionnaires and Associations With Depression and Indecision_x000D__x000D__x000D__x000D_	10.1037/pas0001072.supp	indecision and decision making time	Emotion (affective, non-cognitive) DM	indecisiveness	English		602	18-44,45-64,65-84	18	77	No special group			3	602
2024-01-23 13:33:56.435 ID:10829	2024-01-23 13:33:56	11	10829	Neglecting long-term risks: Self-disclosure on social media and its relation to individual decision-making tendencies and problematic	10.3389/fpsyg.2020.543388	The current laboratory study investigates whether the extent of_x000D__x000D__x000D__x000D_ online self-disclosure is explained by the general tendency to choose short-term rewards by neglecting long-term risks as well as by tendencies toward a problematic social-networks-use.	Functional outcomes,Emotion (affective, non-cognitive) DM		Other	German	88	<18,18-44,45-64	16	56	Yes	Social Media Users		1	88	Non-clinical Special Group
2024-01-23 14:26:17.213 ID:13476	2024-01-23 14:26:17	11	13476	The capacity to consent to treatment in amyotrophic lateral sclerosis: a preliminary report	10.1007/s00415-020-10136-7	To assess the CCT in an ALS cohort in comparison to a control group, and to study the effects of demographic and clinical variables on this high-level cognitive function.	Financial DM,Functional outcomes,Health-care DM,End-of-life DM,Emotion (affective, non-cognitive) DM		Other	Italian	208	45-64,65-84	54	68	Mixed (both clinical sample and healthy controls		ALS patients	1	208	Neurodegenerative diseases
2024-01-23 20:18:48.399 ID:6492	2024-01-23 20:18:48	3	6492	Decision-making and risk-taking in forensic and non-forensic patients with schizophrenia spectrum disorders: A multicenter European study	10.1016/j.scog.2022.100257	Decision-making typically entails the evaluation of multiple options_x000D__x000D__x000D__x000D_ that may differ in the valence, magnitude and/or probability of their_x000D__x000D__x000D__x000D_ outcomes, to select one which might be then translated into an actual_x000D__x000D__x000D__x000D_ behaviour. Economic models of decision-making (i.e., the Rational_x000D__x000D__x000D__x000D_ Choice Theor…	Emotion (affective, non-cognitive) DM,Other	risk DM more generally	English,Other	German, Italian, Polish	115	18-44,45-64			Yes	primary diagnosis of schizophrenia spectrum disorders (those with and without and history of significant interpersonal violence)		1	115	Psychological disorders
2024-01-23 20:43:14.935 ID:7471	2024-01-23 20:43:14	17	7471	Sensitivity to gains during risky decision-making differentiates chronic cocaine users from stimulant-naïve controls	10.1016/j.bbr.2019.112386	Value-based decision-making facilitates goal-directed behaviour, which is essential for survival. It relates the net returns (i.e., the gains minus the losses) to the risks (e.g., the uncertainty of returns or prob- ability of a loss) of different options with the aim of selecting the option with the highest subjective value [1–4]. Value-based decision processes can be affected by the degree of u…	Emotion (affective, non-cognitive) DM		Other	German	96	18-44,45-64			Mixed (both clinical sample and healthy controls		Chronic cocaine users	1	96	Substance Use/SUD/Smokers
2024-01-23 21:51:54.891 ID:6564	2024-01-23 21:51:54	17	6564	Coping Self-Efficacy and Its Relationship with Psychological Morbidity after Genetic Test Result Disclosure: Results from Cancer-Unaffected BRCA1/2 Mutation Carriers	10.3390/ijerph20031684		Health-care DM,Emotion (affective, non-cognitive) DM		Other	German	130	18-44,45-64	24	60	Yes	BRCA1/2-positive women		2	130	Cancer
2024-01-23 22:03:46.593 ID:13730	2024-01-23 22:03:46	17	13730	Evaluating Dysfunction in Cognition and Reward Among Offenders With Antisocial Personality Disorder_x000D__x000D__x000D__x000D_	10.1037/per0000332		Emotion (affective, non-cognitive) DM		English		116	18-44,45-64,65-84	18	75	Yes	Offenders w/ antisocial personality disorder		1	116	Psychological disorders
2024-01-23 22:08:03.086 ID:6323	2024-01-23 22:08:03	18	6323	Getting Over Past Mistakes: Prospective and Retrospective_x000D__x000D__x000D__x000D_ Regret in Older Adults	10.1093/geronb/gbac159		Emotion (affective, non-cognitive) DM	prospective and retrospective regrets	Other	Mandarin or English	120	18-44,45-64,65-84	22.07	69.680000000000007	No special group			1	120
2024-01-24 02:05:25.119 ID:6451	2024-01-24 02:05:25	2	6451	Effects of Gaze Cues on Distributive Behavior of the Ultimatum Game in Adults with Attention Deficit Hyperactivity Disorder_x000D__x000D__x000D__x000D_	10.1097/NMD.0000000000001465	examine how gaze affects social decision making	Emotion (affective, non-cognitive) DM	social decision making	Other	Japanese	60	18-44,45-64	20	50	Mixed (both clinical sample and healthy controls		ADHD + healthy	1	60	Developmental disorders
2024-01-24 02:41:08.113 ID:6569	2024-01-24 02:41:08	2	6569	Validating Habitual and Goal-Directed Decision-Making Performance Online in Healthy Older Adults_x000D__x000D__x000D__x000D_	10.3389/fnagi.2021.702810	Everyday decision-making is supported by a dual-system of control comprised of parallel goal-directed and habitual systems.	Emotion (affective, non-cognitive) DM	goal directed DM	English		83	18-44,45-64,65-84	18	80	No special group			1	83
2024-01-24 14:34:16.819 ID:10707	2024-01-24 14:34:16	11	10707	The capacity to consent to treatment is altered in suicidal patients	10.1186/s12991-023-00459-w	Many patients with depression refuse treatment. Moreover, suicide attempters often display low perceived need of treatment and impaired decision-making. These observations raise questions about the capacity_x000D__x000D__x000D__x000D_ to treatment consent in depressed suicide attempters (SA).	Functional outcomes,Health-care DM,Emotion (affective, non-cognitive) DM		Spanish		60	18-44,45-64,65-84	18	75	Mixed (both clinical sample and healthy controls		SA	1	60	Psychological disorders
2024-01-24 15:17:01.388 ID:7063	2024-01-24 15:17:01	3	7063	In Search of Executive Impairment in Pathological Gambling: A Neuropsychological Study on Non-treatment Seeking Gamblers	10.1007/s10899-018-9758-y	Although pathological gambling is often viewed as an impulse control disorder, the impulsiveness may be caused by negative afect and gambling impulses might be_x000D__x000D__x000D__x000D_ an attempt to escape from anxiety and depression (Turner et al. 2008). Notably, impulsivity_x000D__x000D__x000D__x000D_ in PG has been associated with defcits in planning, decision making, inhibition and cogniti…	Emotion (affective, non-cognitive) DM,Other	risky DM more generally	Other	Greek	24	18-44,45-64,65-84	30	68	Mixed (both clinical sample and healthy controls		Non-treatment seeking adults with mixed gambling history	1	24	Gamblers / Gambling Disorder
2024-01-24 15:53:03.335 ID:14178	2024-01-24 15:53:03	11	14178	Loss Aversion Predicts Cigarette Smoking Status Across Levels of Sociodemographic Characteristics	10.1037/pha0000665	Loss aversion (LA) is a tendency to be more sensitive to potential losses relative to similar gains. Low LA is associated with increased risk for cigarette smoking and use of other substances. Previous studies of LA and smoking risk controlled for potentially confounding influences of sociodemographic characteristics associated with smoking risk. The present study replicates these earlier observa…	Health-care DM,Emotion (affective, non-cognitive) DM		English		646	18-44,45-64	18	64	Mixed (both clinical sample and healthy controls		Cigarette Smokers	1	646	Substance Use/SUD/Smokers
2024-01-24 16:00:02.219 ID:7292	2024-01-24 16:00:02	3	7292	Effect of alcohol use disorder family history on cognitive function	10.1017/S003329172000238X		Emotion (affective, non-cognitive) DM,Other	risky/impulsive DM more generally	Other	Swedish	196	18-44,45-64			Mixed (both clinical sample and healthy controls		current DSM-IV diagnosis of alcohol dependence	2	196	Substance Use/SUD/Smokers
2024-01-24 16:39:57.526 ID:7510	2024-01-24 16:39:57	3	7510	Financial judgment determination in adults with ADHD	10.1007/s00702-021-02323-1	The capability_x000D__x000D__x000D__x000D_ to make financial decisions is crucial for independent and_x000D__x000D__x000D__x000D_ autonomous living and has been defined as the ability to_x000D__x000D__x000D__x000D_ manage one’s finances in a way that meets one’s best interests (Appelbaum et al. 2016). This capability encompasses_x000D__x000D__x000D__x000D_ relatively simple decisions, such as buy…	Financial DM,Emotion (affective, non-cognitive) DM,Other	risky/impulsive DM more generally	Other	German	122	18-44,45-64			Mixed (both clinical sample and healthy controls		adults with ADHD	5	122	Developmental disorders
2024-01-24 17:38:54.171 ID:7889	2024-01-24 17:38:54	3	7889	The Agony of Choice? Preserved Affective Decision Making in Early Multiple Sclerosis	10.3389/fneur.2020.00914	Abilities that integrate cognitive and affective processes like_x000D__x000D__x000D__x000D_ decision making (DM) may thus be particularly vulnerable in_x000D__x000D__x000D__x000D_ early MS (8). DM has been defined as the ability that allows_x000D__x000D__x000D__x000D_ persons to form preferences, to select and execute actions, and_x000D__x000D__x000D__x000D_ to evaluate the affective outcome of a…	Emotion (affective, non-cognitive) DM		Other	German	83	18-44,45-64			Mixed (both clinical sample and healthy controls		relapsing–remitting multiple sclerosis	1	83	Neurologic disorders
2024-01-24 18:43:33.499 ID:8121	2024-01-24 18:43:33	3	8121	Neural and behavioral correlates of episodic memory are associated with temporal discounting in older adults	10.1016/j.neuropsychologia.2020.107549	People often have to decide between smaller/sooner and larger/later_x000D__x000D__x000D__x000D_ rewards. In these intertemporal choices (Strotz, 1956), individuals tend_x000D__x000D__x000D__x000D_ to devalue, or discount, future outcomes. This leads them to prefer immediate rewards even to larger delayed ones (Mazur, 1987), a tendency_x000D__x000D__x000D__x000D_ known as temporal discounting.	Emotion (affective, non-cognitive) DM,Other	reward-based DM more generally	English		100	45-64,65-84,85+	58	93	Mixed (both clinical sample and healthy controls		mild cognitive impairment	2	100	Neurodegenerative diseases
2024-01-24 22:10:11.93 ID:10027	2024-01-24 22:10:11	17	10027	Executive functions in binge spectrum eating disorders with comorbid compulsive buying	10.1002/erv.2855		Financial DM,Functional outcomes,Emotion (affective, non-cognitive) DM		Spanish		75	18-44,45-64			Mixed (both clinical sample and healthy controls		Binge Eating Disorder/ Co-morbid Binge Eating Disorder and Compulsive Buying	1	75	Eating Disorder
2024-01-25 00:50:12.511 ID:6603	2024-01-25 00:50:12	2	6603	Feeling uncertain despite knowing the risk: Patients with OCD (but not controls) experience known and unknown probabilistic decisions as similarly distressing and uncertain_x000D__x000D__x000D__x000D_	10.1016/j.jocrd.2023.100842	The current study aims to extend previous research on decision- making under risk versus ambiguity by directly comparing decision- making under conditions of known risk and unknown risk	Emotion (affective, non-cognitive) DM,Other	risk/ambiguity	English		60	18-44,45-64	18		Mixed (both clinical sample and healthy controls		OCD + HC	1	60	Psychological disorders
2024-01-25 01:50:58.663 ID:6882	2024-01-25 01:50:58	2	6882	Trust-Based Decision-Making in the Health Context Discriminates Biological Risk Profiles in Type 1 Diabetes_x000D__x000D__x000D__x000D_	10.3390/jpm12081236	Here, we model an economic trust game in the context of a chronic disease (Diabetes Type 1) which involves iterated daily decisions in complex social contexts	Emotion (affective, non-cognitive) DM	trust-based DM	Other	Portuguese		18-44,45-64			Yes	Diabetes: With glycemic control/without glycemic control		2	91	Obesity/Diabetes/Other Metabolic Syndromes
2024-01-25 10:40:47.936 ID:13871	2024-01-25 10:40:47	11	13871	Pathways to late-life suicidal behavior: Cluster analysis and predictive validation of suicidal behavior in a sample of older adults with major depression	10.4088/JCP.17m11611	_x000D__x000D__x000D__x000D_ In the present study we aimed to identify clusters of characteristics that confer suicidal behavior risk and may form the bases for distinct pathways to suicidal behavior.	Functional outcomes,Health-care DM,Emotion (affective, non-cognitive) DM		English		251	45-64,65-84,85+	50	87	Mixed (both clinical sample and healthy controls		Depression/SA	2	251	Psychological disorders
2024-01-25 10:55:13.974 ID:6710	2024-01-25 10:55:13	17	6710	Psychometric properties and factor structure of the Persian version of consideration of future consequences scale	10.30514/icss.23.3.14		Financial DM,Functional outcomes,Health-care DM,Emotion (affective, non-cognitive) DM,Other	Future Consequences DM	Other	Persian	380	18-44,45-64			No special group			3	380
2024-01-25 11:34:40.627 ID:9097	2024-01-25 11:34:40	17	9097	Health condition and risk attitude in the Dutch population: an exploratory approach	10.1080/13698575.2018.1458976		Financial DM,Health-care DM,Emotion (affective, non-cognitive) DM		Other	Dutch	2884	<18,18-44,45-64,65-84			No special group			2	2884
2024-01-25 11:59:08.924 ID:12457	2024-01-25 11:59:08	17	12457	Negative symptoms and cognitive impairment are associated with distinct motivational deficits in treatment resistant schizophrenia	10.1038/s41380-023-02232-7		Functional outcomes,Emotion (affective, non-cognitive) DM		English		80	18-44,45-64,65-84			Mixed (both clinical sample and healthy controls		Patients w/ treatment resistant schizophrenia	1	80	Psychological disorders
2024-01-25 12:24:15.221 ID:12144	2024-01-25 12:24:15	17	12144	The Bangor Gambling Task: Computerized replication and reappraisal of an emotion-based decision task	10.1080/23279095.2022.2162403	Emotion-based decision making (EBDM) has been defined as the capacity to make decisions based on prior experience of the emotional consequences of actions (Bowman & Turnbull, 2004). This capacity is especially relevant in com- plex and uncertain situations. EBDM demands learning an association between complex situations and the emotional state generated by them in terms of visceral and somatosen-…	Emotion (affective, non-cognitive) DM		Spanish		81	18-44,45-64			No special group			1	81
2024-01-25 12:35:48.769 ID:10566	2024-01-25 12:35:48	17	10566	Polygenic contributions to performance on the Balloon Analogue Risk Task	10.1038/s41380-023-02123-x		Functional outcomes,Emotion (affective, non-cognitive) DM,Other	Risky DM	English,Spanish		2072	18-44,45-64	21	50	Mixed (both clinical sample and healthy controls		Special sample were participants from a Genetics of Impulsivity project	1	2072	Other Clinical
2024-01-25 12:46:57.253 ID:10848	2024-01-25 12:46:57	17	10848	Impaired Perception of Unintentional Transgression of Social Norms after Prefrontal Cortex Damage: Relationship to Decision_x000D__x000D__x000D__x000D_ Making, Emotion Recognition, and Executive Functions	10.1093/arclin/acab078		Functional outcomes,Emotion (affective, non-cognitive) DM		Other	French	56	18-44,45-64	19	57	Mixed (both clinical sample and healthy controls		Patients w/ frontal lobe lesions (dorsolateral/ventromedial)	1	56	Neurologic disorders
2024-01-25 12:58:19.689 ID:10875	2024-01-25 12:58:19	17	10875	Suicidal behavior in treatment resistant major depressive disorder patients T treated with transmagnetic stimulation(TMS) and its relationship with cognitive functions	10.1016/j.psychres.2020.112873		Functional outcomes,Emotion (affective, non-cognitive) DM		Other	Turkish	30	18-44,45-64	18	65	Yes	Patients w/ treatment resistant major depressive disorder		1	30	Psychological disorders
2024-01-25 13:23:00.787 ID:15411	2024-01-25 13:23:00	3	15411	Change in Decision-Making Analysis and Preferences in Old Age	10.1093/geronb/gbad037	Considerable prior research has demonstrated that decision_x000D__x000D__x000D__x000D_ making is a multidimensional construct that involves analysis and integration of information, consideration of risks and_x000D__x000D__x000D__x000D_ rewards, motivation, and ultimately making a choice among_x000D__x000D__x000D__x000D_ alternatives (Finucane & Guillion, 2010; Lockenhoff, 2018)._x000D__x000D__x00…	Financial DM,Health-care DM,Emotion (affective, non-cognitive) DM		English		982	45-64,65-84,85+	58.8	100.2	No special group			4	982
2024-01-25 13:56:34.202 ID:9839	2024-01-25 13:56:34	11	9839	Impaired Recognition of Facial and Vocal Emotions_x000D__x000D__x000D__x000D_ in Mild Cognitive Impairment	10.1017/S135561772100014X	The ability to recognize others’ emotions is a central aspect of socio-emotional functioning. Emotion recognition impairments are well documented in Alzheimer’s disease and other dementias, but it is less understood_x000D__x000D__x000D__x000D_ whether they are also present in mild cognitive impairment (MCI). Results on facial emotion recognition are mixed, and crucially, it remains unclear whethe…	Functional outcomes,Emotion (affective, non-cognitive) DM		Other	Portuguese	65	45-64,65-84,85+	57	85	Mixed (both clinical sample and healthy controls		MCI	1	65	Neurodegenerative diseases
2024-01-25 15:49:42.799 ID:15705	2024-01-25 15:49:42	3	15705	Correlates of regret with treatment decision-making among Japanese women with breast cancer: Results of an internet-based cross-sectional survey	10.1186/s12905-019-0783-5	Satisfaction and regret with medical decisions as well as_x000D__x000D__x000D__x000D_ quality of life (QOL) among patients with BC are associated not only with the results of the decisions they make,_x000D__x000D__x000D__x000D_ but also with how they make those decisions; however,_x000D__x000D__x000D__x000D_ prior findings concerning the influence of this decision making vary.	Health-care DM,Emotion (affective, non-cognitive) DM,Other	Emotional sequela of healthcare DM	Other	Japanese	467	45-64			Yes	Japanese females with BC/survivors		1	467	Cancer
2024-01-25 22:07:57.939 ID:9128	2024-01-25 22:07:57	17	9128	Validating a dimension of doubt in decision- making: A proposed endophenotype for obsessive-compulsive disorder	10.1371/journal.pone.0218182		Functional outcomes,Emotion (affective, non-cognitive) DM		English		70	18-44,45-64			Mixed (both clinical sample and healthy controls		People w/ OCD	1	70	Psychological disorders
2024-01-26 10:47:33.552 ID:15996	2024-01-26 10:47:33	17	15996	No Higher Risk-Seeking Tendencies or Altered Self-Estimation in a Social Decision-Making Task in Patients with Parkinson’s Disease_x000D__x000D__x000D__x000D_	10.3233/JPD-212960		Emotion (affective, non-cognitive) DM,Other	Social DM	Other	German	130	18-44,45-64,65-84	50	79	Mixed (both clinical sample and healthy controls		Patients w/ Parkinson's Disease (w/ STN-DBS and w/o STN- DBS)	1	130	Neurodegenerative diseases
2024-01-26 10:57:09.304 ID:12832	2024-01-26 10:57:09	17	12832	Reward-dependent dynamics and changes in risk taking in the Balloon Analogue Risk Task_x000D__x000D__x000D__x000D_	10.1080/20445911.2023.2181065	Decision-making, in general as well as under risk, requires several cognitive abilities ranging from memory to perception (Sebri et al., 2019, 2020). Tra- ditional normative models of decision-making postu- late that people adhere to basic rationality principles and that they make decisions as if they maximise per- sonal expected utility (Savage, 1954). However, the existing literature shows that…	Financial DM,Health-care DM,Emotion (affective, non-cognitive) DM,Other	Health Risk DM	Other	Italian	141	18-44,45-64	18	64	No special group			1	141
2024-01-26 11:22:48.582 ID:12648	2024-01-26 11:22:48	17	12648	Lung Cancer Screening Decision Aid Designed for a Primary Care Setting A Randomized Clinical Trial	10.1001/jamanetworkopen.2023.30452		Health-care DM,Emotion (affective, non-cognitive) DM		English		140	45-64,65-84	55	80	Yes	Smokers		2	140	Substance Use/SUD/Smokers
2024-01-26 12:29:17.437 ID:7150	2024-01-26 12:29:17	3	7150	Cognitive ability and human behavior in experimental ultimatum games	10.1016/j.rie.2019.01.005	In particular, we show how cognitive ability affects behavior in experimental ultimatum games, or UGs (Güth et al.,_x000D__x000D__x000D__x000D_ 1982). A UG consists of two stages with a sender and a responder. In the first stage, a sender receives a certain amount_x000D__x000D__x000D__x000D_ of money from an experimenter, and decides the amount to offer to the responder. In the second stage, the …	Emotion (affective, non-cognitive) DM,Other	fairness in DM more generally (sociomoral DM)	Other	Japanese	488	18-44,45-64,65-84,85+	22	86	No special group			1	488
2024-01-26 13:00:23.351 ID:8080	2024-01-26 13:00:23	3	8080	Shared decision making and choice for bariatric surgery	10.3390/ijerph16244966		Health-care DM,Emotion (affective, non-cognitive) DM,Other	decision satisfaction and decision regret pertaining to surgery choice	Other	Taiwanese	103	18-44,45-64			Yes	bariatric surgery patients		2	103	Obesity/Diabetes/Other Metabolic Syndromes
2024-01-26 15:03:22.799 ID:8916	2024-01-26 15:03:22	3	8916	Trait impulsivity and cognitive domains involving impulsivity and compulsivity as predictors of gambling disorder treatment response	10.1016/j.addbeh.2018.07.006	The observed decision making difficulties seem to extend to both_x000D__x000D__x000D__x000D_ the learning process and the whole decision making performance when_x000D__x000D__x000D__x000D_ assessed with the Iowa Gambling Task (IGT; Mallorquí-Bagué et al.,_x000D__x000D__x000D__x000D_ 2016), and are characterized by myopia for the future, deficits in immediate/delayed reinforcements and reward/puni…	Emotion (affective, non-cognitive) DM,Other	reward-based DM more generally	Spanish		144	18-44,45-64			Yes	t male participants diagnosed with gambling disorder		1	144	Gamblers / Gambling Disorder
2024-01-26 17:27:26.782 ID:8460	2024-01-26 17:27:26	3	8460	Dysregulated affective arousal regulates reward-based decision making in patients with schizophrenia: an integrated study	10.1038/s41537-022-00234-y	Schizophrenia is a severe mental illness that affects approximately_x000D__x000D__x000D__x000D_ 1% of the world’s population. Aberrant midbrain dopamine level_x000D__x000D__x000D__x000D_ has been proposed as one of the key features in schizophrenia1_x000D__x000D__x000D__x000D_ ._x000D__x000D__x000D__x000D_ Mounting evidence has linked it to dysregulated decision making,_x000D__x000D__x000D__x000D…	Emotion (affective, non-cognitive) DM,Other	reward-based DM	Other	Chinese	64	18-44,45-64			Mixed (both clinical sample and healthy controls		patients with schizophrenia	1	64	Psychological disorders
2024-01-26 18:45:06.852 ID:13037	2024-01-26 18:45:06	3	13037	The treasure of now and an uncertain future: Delay discounting and health behaviors among cancer survivors	10.1002/cncr.31759	Delay discounting (DD) rate_x000D__x000D__x000D__x000D_ is the degree to which one devalues rewards as a function of time to receipt. Lower DD rates (i.e.,_x000D__x000D__x000D__x000D_ prioritizing long-term over immediate rewards) are associated with healthier behaviors	Emotion (affective, non-cognitive) DM,Other	reward-based DM more generally	English		1,001	18-44,45-64,65-84,85+	19	91	Yes	cancer survivors		1	1001	Cancer
2024-01-26 22:03:49.725 ID:6770	2024-01-26 22:03:49	17	6770	Neural valuation of rewards and punishments in posttraumatic_x000D__x000D__x000D__x000D_ stress disorder: a computational approach	10.1038/s41398-023-02388-4		Emotion (affective, non-cognitive) DM		English		58	18-44,45-64,65-84	23	67	Mixed (both clinical sample and healthy controls		Veterans w/ PTSD	1	58	Psychological disorders
2024-01-26 22:10:48.241 ID:7772	2024-01-26 22:10:48	17	7772	Functional Correlates of Resting- State Connectivity in the Default Mode Network of Heroin Users on Methadone Treatment and Medication-Free Therapeutic Community Program	10.3389/fpsyt.2019.00381		Emotion (affective, non-cognitive) DM,Other		Other	Chinese/ Taiwanese	21	18-44,45-64			Yes	Heroin users either undergoing methadone treatment or substance free therapy		1	21	Substance Use/SUD/Smokers
2024-01-26 22:32:03.006 ID:12212	2024-01-26 22:32:03	17	12212	Fairness norm violations in anti-social psychopathic offenders in a repeated trust game	10.1038/s41398-019-0606-3		Emotion (affective, non-cognitive) DM		Other	German	48	18-44,45-64			Mixed (both clinical sample and healthy controls		Incarcerated offenders/non-offenders	1	48	Non-clinical Special Group
2024-01-27 08:36:41.786 ID:6811	2024-01-27 08:36:41	3	6811	Decision-making styles as a moderator on the efficacy of the StaySafe tablet intervention	10.1080/10826084.2023.2212301		Health-care DM,Emotion (affective, non-cognitive) DM,Other	DM and risky DM more generally	English		348 (baseline); 238 (follow-up)	18-44,45-64	21		Yes	justice-involved people receiving treatment for a substance use disorder		1	348	Substance Use/SUD/Smokers
2024-01-27 08:55:17.346 ID:7571	2024-01-27 08:55:17	3	7571	No Effect of Ego Depletion on Risk Taking	10.1038/s41598-019-46103-0	According to dual-process theories, decisions are the result of an interaction between intuitive (System 1)_x000D__x000D__x000D__x000D_ and deliberative (System 2) processes4–8_x000D__x000D__x000D__x000D_ . System 1 is commonly characterized as fast, automatic, and effortless,_x000D__x000D__x000D__x000D_ whereas System 2 is characterized as slow, controlled, and effortful. To study these processe…	Emotion (affective, non-cognitive) DM,Other	risky DM more generally (related to automatic System 1 processing--affective-based)	English		1,389 (Study 3 only)	18-44,45-64			No special group			1	1389
2024-01-27 11:11:57.094 ID:10951	2024-01-27 11:11:57	3	10951	Subjective estimates of uncertainty during gambling and impulsivity after subthalamic deep brain stimulation for Parkinson's disease	10.1038/s41598-019-51164-2	A potential computational mechanism underlying impulsivity is the estimation of uncertainty. If the_x000D__x000D__x000D__x000D_ longer-term outcomes of actions are not (or do not seem to be) predictable, prospective thinking may be replaced_x000D__x000D__x000D__x000D_ by seeking immediately available outcomes – a policy that would manifest behaviourally as impulsivity18. More_x000D__x000D__x000D_…	Emotion (affective, non-cognitive) DM,Other	risk-taking/impulsivity/uncertainty in DM more generally	English		38	18-44,45-64,65-84	35	76	Yes	participants with Parkinson’s disease		2	38	Neurodegenerative diseases
2024-01-27 11:57:07.624 ID:14125	2024-01-27 11:57:07	3	14125	Impact of bipolar disorder on eating disorders severity in real-life settings	10.1016/j.jad.2018.12.128		Functional outcomes,Emotion (affective, non-cognitive) DM,Other	risky DM more generally	Other	French	261	<18,18-44,45-64	15.08	65.83	Yes	outpatients with eating disorders		2	261	Eating Disorder
2024-01-27 13:23:53.432 ID:12919	2024-01-27 13:23:53	17	12919	Ventral tegmental area dysfunction affects decision-making in patients with myotonic dystrophy type-1	10.1016/j.cortex.2020.03.022	“Decision-making” is defined as the ability to take decisions among different alternatives on the basis of an obtainable profit (Bechara, Damasio, Damasio & Anderson, 1994) The reward / punishment system is directly involved in decision- making	Functional outcomes,Emotion (affective, non-cognitive) DM		Other	Italian	57	18-44,45-64,65-84			Mixed (both clinical sample and healthy controls		Patients w/ myotonic dystrophy type-1	1	57	Rare diseases
2024-01-27 13:36:01.511 ID:12578	2024-01-27 13:36:01	17	12578	Prefrontal activity during the emotional go/no-go task and computational markers of risk-based decision-making predict future relapse in alcohol use disorder	10.3389/fpsyt.2022.1048152		Functional outcomes,Emotion (affective, non-cognitive) DM		Other	Japanese	41	18-44,45-64,65-84	20	70	Yes	People w/ alcohol use disorder		2	41	Substance Use/SUD/Smokers
2024-01-27 13:48:47.581 ID:14199	2024-01-27 13:48:47	17	14199	Reward-related decision-making in schizophrenia: A multimodal T neuroimaging study	10.1016/j.pscychresns.2019.03.007		Functional outcomes,Emotion (affective, non-cognitive) DM		English,Other	French	70	18-44,45-64			Mixed (both clinical sample and healthy controls		Patients w/ schizophrenia/ schizoaffective disorder	1	70	Psychological disorders
2024-01-27 14:09:51.352 ID:14001	2024-01-27 14:09:51	17	14001	Impact of Perceived Stress and Immune Status on Decision-Making Abilities during COVID-19 Pandemic Lockdown	10.3390/bs11120167		Functional outcomes,Emotion (affective, non-cognitive) DM		Other	Italian	260	18-44,45-64,65-84	19	69	No special group			1	260
2024-01-27 14:26:52.792 ID:15650	2024-01-27 14:26:52	17	15650	The Prominent Deck B Phenomenon in Schizophrenia: An Empirical Study on Iowa Gambling Task	10.3389/fpsyg.2021.619855		Functional outcomes,Emotion (affective, non-cognitive) DM		Other	Chinese/ Taiwanese	124	18-44,45-64,65-84	20	69	Mixed (both clinical sample and healthy controls		Patients w/ schizophrenia/ schizoaffective disorder	2	124	Psychological disorders
2024-01-27 14:41:21.791 ID:11067	2024-01-27 14:41:21	17	11067	Genetic variation in the dopamine system is associated with mixed-strategy decision-making in patients with Parkinson’s disease	10.1111/ejn.15875		Functional outcomes,Emotion (affective, non-cognitive) DM		English		88	18-44,45-64,65-84	43	85	Mixed (both clinical sample and healthy controls		People w/ mild to moderate Parkinson's disease	1	88	Neurodegenerative diseases
2024-01-28 12:52:54.831 ID:14109	2024-01-28 12:52:54	3	14109	Functional Connectivity and Microstructural Network Correlates of Interindividual Variability in Distinct Executive Functions of Healthy Older Adults	10.1016/j.neuroscience.2023.06.005	Specifically, frontoparietal and striatal resting-state functional_x000D__x000D__x000D__x000D_ connectivity (rsFC) has been associated with key components of executive functions (namely working memory,_x000D__x000D__x000D__x000D_ inhibition, and set-shifting abilities) (Darki et al., 2019)_x000D__x000D__x000D__x000D_ as well as value-based decision-making abilities that_x000D__x000D__x000D__x000D…	Emotion (affective, non-cognitive) DM,Other	value-based decision-making more generally	Other	German	51	65-84	65	79	No special group			1	51
2024-01-28 13:31:40.063 ID:14674	2024-01-28 13:31:40	3	14674	Goal-directed and habitual decision making under stress in gambling disorder: An fMRI study	10.1016/j.addbeh.2023.107628	Model-free decisions are based on single action_x000D__x000D__x000D__x000D_ values computed from past experience, thereby simplifying choice at the_x000D__x000D__x000D__x000D_ cost of being less flexible, in line with habitual behavior. Previous_x000D__x000D__x000D__x000D_ research has found that individual differences in the balance between_x000D__x000D__x000D__x000D_ goal-directed and habitual …	Emotion (affective, non-cognitive) DM,Other	goal-directed DM more generally	Other	Not indicated; assuming Dutch	42	18-44,45-64			Mixed (both clinical sample and healthy controls		patients with gambling disorder	1	42	Gamblers / Gambling Disorder
2024-01-29 12:08:03.203 ID:11555	2024-01-29 12:08:03	17	11555	Relationship of ventral striatum activation during effort_x000D__x000D__x000D__x000D_ discounting to clinical amotivation severity in schizophrenia	10.1038/s41537-021-00178-9		Functional outcomes,Emotion (affective, non-cognitive) DM		English		44	18-44,45-64	19	54	Mixed (both clinical sample and healthy controls		Patients w/ schizophrenia	1	44	Psychological disorders
2024-01-29 12:36:37.791 ID:14831	2024-01-29 12:36:37	17	14831	Reward-based decision-making in mesial temporal lobe epilepsy patients with unilateral hippocampal sclerosis pre- and post-surgery_x000D__x000D__x000D__x000D_	10.1016/j.nicl.2022.103251		Functional outcomes,Emotion (affective, non-cognitive) DM		Spanish		34	18-44,45-64,65-84	21	71	Mixed (both clinical sample and healthy controls		mesial temporal lobe epilepsy patients with unilateral hippocampal sclerosis	3	34	Neurologic disorders
2024-01-29 12:52:51.732 ID:14584	2024-01-29 12:52:51	17	14584	_x000D__x000D__x000D__x000D_ Emotion Recognition and Traffic-Related Risk-Taking Behavior in Patients with Neurodegenerative Diseases	10.1017/S1355617720000740		Functional outcomes,Emotion (affective, non-cognitive) DM,Other	Perceptual DM	Other	Dutch	105 (51 (Special Sample) + 18 Healthy controls driving simulator/ 35 HC Action Selection test)	18-44,45-64,65-84			Mixed (both clinical sample and healthy controls		Patients w/ neurodegenerative diseases (Alzheimers, frontotemporal dementia, Huntington's disease, dementia w/ Lewy bodies.	2	105	Neurodegenerative diseases
2024-01-29 13:09:00.244 ID:14177	2024-01-29 13:09:00	17	14177	Loss aversion and risk for cigarette smoking and other substance use	10.1016/j.drugalcdep.2022.109307		Functional outcomes,Emotion (affective, non-cognitive) DM		English		418	18-44,45-64			Mixed (both clinical sample and healthy controls		Smokers/ Non-smokers	2	418	Substance Use/SUD/Smokers
2024-01-29 22:41:21.691 ID:15801	2024-01-29 22:41:21	17	15801	Knowledge about benefits and risks of undergoing cataract surgery among cataract patients in Southern China_x000D__x000D__x000D__x000D_	10.1007/s10792-020-01473-7(0123456789().,-volV() 0123458697().,-volV)		Functional outcomes,Health-care DM,Emotion (affective, non-cognitive) DM		Other	Chinese	489	45-64,65-84	50	80	Yes	Patients diagnosed with age-related cataract (no surgery)		3	489	Other Clinical
2024-01-29 23:06:52.728 ID:9870	2024-01-29 23:06:52	17	9870	Whodunit – A novel video-based task for the measurement of jumping to conclusions in the schizophrenia spectrum	10.1016/j.psychres.2022.114862		Emotion (affective, non-cognitive) DM		Other	German	100	18-44,45-64,65-84			No special group			2	100
2024-01-29 23:11:53.689 ID:12101	2024-01-29 23:11:53	17	12101	The Neuropsychological Function of Older First-Time Child Exploitation Material Offenders: A Pilot Study	10.1177/0306624X17703406		Functional outcomes,Emotion (affective, non-cognitive) DM		English		77	18-44,45-64,65-84	50	85	Yes	First-Time Child Exploitation Material Offenders		1	77	Non-clinical Special Group
2024-01-29 23:22:25.271 ID:15282	2024-01-29 23:22:25	17	15282	Neural mechanisms of perceptual decision-making and their link to neuropsychiatric symptoms in multiple sclerosis	10.1016/j.msard.2019.05.025		Functional outcomes,Emotion (affective, non-cognitive) DM,Other	Perceptual DM	Other	German	49	18-44,45-64	21	64	Mixed (both clinical sample and healthy controls		Patients w/ Multiple Sclerosis	1	49	Neurologic disorders
2024-01-30 10:20:41.318 ID:11263	2024-01-30 10:20:41	11	11263	Variation in the μ-Opioid Receptor Gene (OPRM1) Does Not Moderate_x000D__x000D__x000D__x000D_ Social-Rejection Sensitivity in Humans	10.1177/0956797619849894	In three experimental tasks commonly used to assess altruism,_x000D__x000D__x000D__x000D_ reciprocity, and trust in humans, we found no evidence in favor of the hypotheses; nine main tests were preregistered, and all of them yielded small and statistically insignificant estimates. In secondary analyses, we used Bayesian inference and estimation to quantify support for our findings. Taken together…	Financial DM,Health-care DM,Emotion (affective, non-cognitive) DM		Other	Swedish	190	18-44,45-64	27	58	Yes	μ-Opioid Receptor Gene		3	190	Substance Use/SUD/Smokers
2024-01-30 10:52:14.905 ID:16250	2024-01-30 10:52:14	11	16250	Decision-Making and Risk-Propensity Changes during and after the COVID-19 Pandemic Lockdown	10.3390/brainsci13050793	The results of the study highlight that prolonged confinement may affect human decision making, and help understand individuals’ misbehaviors during emergencies and develop effective countermeasures aimed at reducing the burden of the healthcare system.	Health-care DM,Emotion (affective, non-cognitive) DM		Other	Italian	477	18-44,45-64			No special group			3	477
2024-01-30 11:51:26.734 ID:14589	2024-01-30 11:51:26	17	14589	Past trauma and future choices: Differences in discounting in low- income, urban African Americans	10.1017/ S0033291718000326		Functional outcomes,Emotion (affective, non-cognitive) DM		English		696	18-44,45-64	19	64	Mixed (both clinical sample and healthy controls		Trauma exposed cases	1	696	Psychological disorders
2024-01-30 11:58:26.231 ID:15739	2024-01-30 11:58:26	11	15739	The emotional stability of elders with tai chi experience in the sequential risk-taking task	10.1002/pchj.279	The present study investigated the difference of emotional stability between elders with long-term tai chi experience and elders in a control group during the sequential risk-taking task.	Health-care DM,Emotion (affective, non-cognitive) DM		Other	Chinese	56	45-64,65-84	57	83	Mixed (both clinical sample and healthy controls		tai chi practitioners	1	56	Non-clinical Special Group
2024-01-30 12:09:44.648 ID:15243	2024-01-30 12:09:44	17	15243	INFORMATION USE IN RISKY DECISION MAKING: DO AGE DIFFERENCES DEPEND ON AFFECTIVE CONTEXT?_x000D__x000D__x000D__x000D_	10.1037/pag0000397		Financial DM,Functional outcomes,Health-care DM,Emotion (affective, non-cognitive) DM		English		96	18-44,45-64,65-84	24	84	No special group			2	96
2024-01-31 10:46:01.099 ID:9280	2024-01-31 10:46:01	17	9280	Striatal reactivity during emotion and reward relates to approach–avoidance conflict behaviour and is altered in adults with anxiety or depression	10.1503/jpn.220083		Functional outcomes,Emotion (affective, non-cognitive) DM		English		176	18-44,45-64			Mixed (both clinical sample and healthy controls		Participants w/ anxiety/ depression	1	176	Psychological disorders
2024-01-31 11:02:41.32 ID:15233	2024-01-31 11:02:41	11	15233	Smiling as negative feedback affects social decision-making and its_x000D__x000D__x000D__x000D_ neural underpinnings	10.3758/s13415-019-00759-3	The present study was designed to clarify whether unexpected content-related feedback would affect human decisionmaking.	Emotion (affective, non-cognitive) DM		Other	German	56	18-44,45-64	19	62	No special group			1	56
2024-01-31 11:12:40.589 ID:15542	2024-01-31 11:12:40	17	15542	Decision-making among the substitute decision makers in intensive care units: An investigation of decision control preferences and decisional conflicts	10.1111/jan.14451		Health-care DM,End-of-life DM,Emotion (affective, non-cognitive) DM		Other	Chinese	115	18-44,45-64,65-84			Yes	Surrogate decision makers		2	115	Non-clinical Special Group
2024-01-31 11:32:04.593 ID:14942	2024-01-31 11:32:04	11	14942	Deep brain stimulation of the subthalamic nucleus selectively modulates emotion recognition of facial stimuli in Parkinson’s patients	10.3390/jcm8091335	This is the first study demonstrating influences of STN-DBS on explicit and implicit emotion processing in PD patients. While STN stimulation impeded the processing of disgust stimuli, it improved explicit discrimination of fear stimuli.	Functional outcomes,Health-care DM,Emotion (affective, non-cognitive) DM		Other	German	14	18-44,45-64,65-84	36	74	Yes	Parkinson’s disease		1	14	Neurodegenerative diseases
2024-01-31 11:33:35.355 ID:8773	2024-01-31 11:33:35	17	8773	OCD Influences Evidence Accumulation During Decision Making in Males but Not Females During Perceptual and Value-Driven Choice_x000D__x000D__x000D__x000D_	10.3389/fpsyt.2021.687680		Functional outcomes,Emotion (affective, non-cognitive) DM		English		58	18-44,45-64	18	62	Mixed (both clinical sample and healthy controls		Adults w/ OCD	1	58	Psychological disorders
2024-01-31 11:43:31.628 ID:13341	2024-01-31 11:43:31	17	13341	Greater decision uncertainty characterizes a transdiagnostic patient sample during approach-avoidance conflict: a computational modelling approach	10.1503/jpn.200032		Functional outcomes,Emotion (affective, non-cognitive) DM		English		478	18-44,45-64	18	55	Mixed (both clinical sample and healthy controls		People w/ depression and/or anxiety; people w/ substance use disorders	1	478	Psychological disorders and Substance Use
2024-01-31 12:06:41.128 ID:13904	2024-01-31 12:06:41	17	13904	Implementation of a shared decision-making training program for clinicians based on the major depressive disorder guidelines in Japan: A multi-center cluster randomized trial_x000D__x000D__x000D__x000D_	10.3389/fpsyt.2022.967750		Health-care DM,Emotion (affective, non-cognitive) DM		Other	Japanese	122	18-44,45-64	20	65	Yes	Patients w/ major depressive disorder		1	122	Psychological disorders
2024-01-31 12:22:10.769 ID:14761	2024-01-31 12:22:10	11	14761	Exploring the Relationship Between Patient Activation, Treatment Satisfaction, and Decisional Conflict in Patients Approaching End-Stage Renal Disease	10.1093/abm/kay091		Health-care DM,End-of-life DM,Emotion (affective, non-cognitive) DM		English		64	18-44,45-64,65-84,85+	20	90	Yes	End-Stage Renal Disease		1	64	Other Clinical
2024-01-31 19:06:36.861 ID:3136	2024-01-31 19:06:36	17	3136	Associations Between Cognitive and Physical Effort–Based Decision Making in People With Schizophrenia and Healthy Control Subjects	10.1016/j.bpsc.2023.02.003		Functional outcomes,Emotion (affective, non-cognitive) DM		English		74	18-44,45-64			Mixed (both clinical sample and healthy controls		Participants w/ schizophrenia/schizoaffective disorder	2	74	Psychological disorders
2024-01-31 19:46:19.679 ID:4295	2024-01-31 19:46:19	17	4295	A comparison of ‘pruning’ during multi-step planning in depressed and healthy individuals	10.1017/S0033291721000799		Functional outcomes,Emotion (affective, non-cognitive) DM		English		61	18-44,45-64			Mixed (both clinical sample and healthy controls		Depressed individuals	1	61	Psychological disorders
2024-01-31 20:21:03.126 ID:9897	2024-01-31 20:21:03	17	9897	Postdecision Evidence Integration and Depressive Symptoms	10.3389/fpsyt.2019.00639		Functional outcomes,Emotion (affective, non-cognitive) DM		English		416	18-44,45-64,65-84	18	71	No special group			2	416
2024-01-31 20:42:13.655 ID:13790	2024-01-31 20:42:13	17	13790	Risk of impulse control disorders in patients with Cushing’s disease: do not blame cabergoline but do not give up caution	10.1007/s11102-023-01342-3		Functional outcomes,Emotion (affective, non-cognitive) DM		English		82	18-44,45-64	18	65	Yes	Patients with CD (who started CBG/CBG naive)		1	82	Rare diseases
2024-01-31 22:17:02.56 ID:12317	2024-01-31 22:17:02	17	12317	OCD symptoms are related to seeking and relying on external information even in neutral perceptual decisions	10.1016/j.jocrd.2023.100843		Functional outcomes,Emotion (affective, non-cognitive) DM,Other	Perception DM	English		58	18-44,45-64,65-84	19	69	No special group			1	58
2024-01-31 22:25:22.662 ID:14969	2024-01-31 22:25:22	17	14969	HIV-associated executive dysfunction in the era of modern antiretroviral therapy: A systematic review and meta-analysis_x000D__x000D__x000D__x000D_	10.1080/13803395.2017.1349879		Functional outcomes,Health-care DM,Emotion (affective, non-cognitive) DM		English,Other	Portuguese, Farsi	~6418	18-44,45-64,65-84			Mixed (both clinical sample and healthy controls		HIV positive participants	1	6418	Chronic Illness / Autoimmune Diseases
2024-02-01 10:50:43.19 ID:14901	2024-02-01 10:50:43	17	14901	Improvement of Emotional Empathy and Cluster B Personality Disorder Symptoms Associated With Decreased Cocaine Use Severity	10.3389/fpsyt.2019.00213		Emotion (affective, non-cognitive) DM,Other	Social DM	Other	German	86	18-44,45-64			Mixed (both clinical sample and healthy controls		Cocaine users	1	86	Substance Use/SUD/Smokers
2024-02-01 10:59:18.857 ID:11224	2024-02-01 10:59:18	17	11224	Influential Cognitive Processes on Framing Biases in Aging	10.3389/fpsyg.2018.00661		Financial DM,Functional outcomes,Emotion (affective, non-cognitive) DM		English		200	18-44,45-64,65-84	28	79	No special group			1	200
2024-02-01 11:09:20.417 ID:8962	2024-02-01 11:09:20	17	8962	Development and evaluation of a consumer information resource, including Patient Decision Aid, for lung cancer screening: a quasi-experimental study	10.1093/tbm/ibz029		Health-care DM,Emotion (affective, non-cognitive) DM		English		55	45-64,65-84	55	79	Yes	Current/former smokers		2	55	Substance Use/SUD/Smokers
2024-02-01 11:19:08.215 ID:1532	2024-02-01 11:19:08	17	1532	Enhanced decision-making in nicotine dependent individuals who abstain: A computational analysis using Hierarchical Drift Diffusion Modeling_x000D__x000D__x000D__x000D_	10.1016/j.drugalcdep.2023.110890		Functional outcomes,Health-care DM,Emotion (affective, non-cognitive) DM		English		80	18-44,45-64,65-84			Yes	Cigarette smokers		2	80	Substance Use/SUD/Smokers
2024-02-01 13:01:20.413 ID:13372	2024-02-01 13:01:20	11	13372	Multiple numeric competencies predict decision outcomes beyond fluid intelligence and cognitive reflection	10.1016/j.intell.2020.101452	The goal of the present study was to compare the relative contribution of different cognitive abilities and preferences to superior decision making. Additionally, we aimed to test whether skilled decision makers have better_x000D__x000D__x000D__x000D_ and more sophisticated long-term memory representations of personally meaningful risky situations.	Financial DM,Functional outcomes,Health-care DM,Emotion (affective, non-cognitive) DM		Other	Polish	581	18-44,45-64	18	55	No special group			4	581
2024-02-01 13:40:59.687 ID:13342	2024-02-01 13:40:59	11	13342	Imprecise action selection in substance use disorder: Evidence for active_x000D__x000D__x000D__x000D_ learning impairments when solving the explore-exploit dilemma	10.1016/j.drugalcdep.2020.108208	Substance use disorders (SUDs) are a major public health risk. However, mechanisms accounting for continued patterns of poor choices in the face of negative life consequences remain poorly understood.	Functional outcomes,Health-care DM,Emotion (affective, non-cognitive) DM		English		201	18-44,45-64	18	55	Mixed (both clinical sample and healthy controls		SUD	1	201	Substance Use/SUD/Smokers
2024-02-01 16:49:32.583 ID:13993	2024-02-01 16:49:32	17	13993	Neural Activation in Risky Decision-Making Tasks in Healthy Older Adults: A Meta-Analysis of fMRI Data	10.3390/brainsci11081043	Neuropsychological tests that assess risky decision making typically use two types of conditions: (1) decisions “under ambiguity”, where the probability associated with each outcome is unknown, and (2) decisions “under risk”, where the rule of attribution and occurrence of an event is known [10]. Risk preferences often differ depending on whether people make choices based on described probabiliti…	Financial DM,Functional outcomes,Emotion (affective, non-cognitive) DM		English		98	45-64,65-84,85+	58	95	Mixed (both clinical sample and healthy controls		One of Five Studies included adults with Parkinson's disease	3	98	Neurodegenerative diseases
2024-02-01 18:17:45.373 ID:13324	2024-02-01 18:17:45	17	13324	Low conflict and high satisfaction: Decisional outcomes after attending a combined clinic to choose between robotic prostatectomy and_x000D__x000D__x000D__x000D_ radiotherapy for prostate cancer	10.1016/j.urolonc.2021.05.007		Health-care DM,Emotion (affective, non-cognitive) DM		English		46	18-44,45-64,65-84	49	77	Yes	Patients w/ localised prostate cancer		3	46	Cancer
2024-02-01 18:39:52.771 ID:1098	2024-02-01 18:39:52	17	1098	EDUCATION, DECISION MAKING, AND ECONOMIC RATIONALITY	10.1162/rest_a_00785.		Financial DM,Functional outcomes,Emotion (affective, non-cognitive) DM		English		1416	45-64	47	50	No special group			5	1416
2024-02-01 18:50:35.587 ID:11619	2024-02-01 18:50:35	17	11619	Unbending mind: Individuals with hoarding disorder do not modify decision strategy in response to feedback under risk	10.1016/j.psychres.2017.11.001		Functional outcomes,Emotion (affective, non-cognitive) DM		English		38	18-44,45-64			Mixed (both clinical sample and healthy controls		Individuals w/ hoarding disorder	1	38	Psychological disorders
2024-02-01 19:00:33.82 ID:15285	2024-02-01 19:00:33	17	15285	Maximizing decision-making style and hoarding disorder symptoms	10.1016/j.comppsych.2020.152187		Functional outcomes,Emotion (affective, non-cognitive) DM		English		1113	18-44,45-64,65-84			No special group			2	1113
2024-02-01 19:09:03.928 ID:9601	2024-02-01 19:09:03	17	9601	The decision paradoxes motivating Prospect Theory: The prevalence of the paradoxes increases with numerical ability_x000D__x000D__x000D__x000D_	10.1017/S1930297500006161		Functional outcomes,Emotion (affective, non-cognitive) DM		English,Other	Swedish	346	18-44,45-64,65-84	18	75	No special group			1	346
2024-02-02 10:19:50.282 ID:15440	2024-02-02 10:19:50	17	15440	Task-related neural mechanisms of persecutory ideation in schizophrenia and community monozygotic twin-pairs	10.1002/hbm.25613		Financial DM,Emotion (affective, non-cognitive) DM,Other	Social DM	English		68	18-44,45-64	18	46	Mixed (both clinical sample and healthy controls		People w/ schizophrenia/schizoaffective disorders and a separate sample of monozygotic twins	1	68	Psychological disorders
2024-02-02 10:39:36.135 ID:13658	2024-02-02 10:39:36	17	13658	Reduced frontal cortical tracking of conflict between self-beneficial versus prosocial motives in Narcissistic Personality Disorder	10.1016/j.nicl.2021.102800		Functional outcomes,Emotion (affective, non-cognitive) DM,Other	Pro-social DM	Other	German	42	18-44,45-64,65-84			Mixed (both clinical sample and healthy controls		People w/ narcissistic personality disorder	1	42	Psychological disorders
2024-02-02 10:55:21.22 ID:13422	2024-02-02 10:55:21	17	13422	Can Persons with Dementia Meaningfully Participate in Advance Care Planning Discussions? A Mixed-Methods Study of SPIRIT	10.1089/jpm.2019.0088		Functional outcomes,Health-care DM,End-of-life DM,Emotion (affective, non-cognitive) DM		English		23	45-64,65-84,85+			Yes	Persons w/ dementia		1	23	Neurodegenerative diseases
2024-02-02 13:18:06.292 ID:9988	2024-02-02 13:18:06	17	9988	Multiple facets of Value-Based Decision Making in Major Depressive Disorder	10.1038/s41598-020-60230-z		Financial DM,Functional outcomes,Emotion (affective, non-cognitive) DM		English		128	18-44,45-64,65-84			Mixed (both clinical sample and healthy controls		Participants diagnosed w/ major depressive disorder	8	128	Psychological disorders
2024-02-02 17:01:04.447 ID:13517	2024-02-02 17:01:04	17	13517	_x000D__x000D__x000D__x000D_ The role of social context in risky decision-making: Presence of friend and low resistance to peer influence increase risky decision-making_x000D__x000D__x000D__x000D_	10.1002/ijop.12864	In the current study, we define risky decision-making as choosing a decision alternative that has a higher subjective desired outcome, but a lower likelihood of happening compared to other choices.	Functional outcomes,Emotion (affective, non-cognitive) DM		English		357	18-44,45-64,65-84	18	75	No special group			1	357
2024-02-02 17:14:08.597 ID:12935	2024-02-02 17:14:08	17	12935	Social Cognition in Patients with Early-Onset Parkinson’s Disease_x000D__x000D__x000D__x000D_	10.1155/2021/8852087	Fourth, decision-making implicates the assessment of the potential future results of several options through a cost- benefit analysis that ends with the selection of a given so- lution and its implementation in real life [11]. Impairment of SC has been consistently linked to functional disability, unemployment, poorer quality of life, mental health prob- lems, and impaired social relationships [1…	Functional outcomes,Emotion (affective, non-cognitive) DM		Spanish		50	45-64,65-84			Mixed (both clinical sample and healthy controls		Patients w/ early onset Parkinson's Disease	3	50	Neurodegenerative diseases
2024-02-02 17:45:11.868 ID:10928	2024-02-02 17:45:11	17	10928	Development and testing of an instrument to measure contextual factors influencing self-care decisions among adults with chronic illness	10.1186/s12955-022-01990-2	Naturalistic decision-making describes decision- making when conditions are dynamically evolving, and the decision maker may be uncertain because the situation is ambiguous and missing information. Contextual factors, including time stress, the perception of high stakes, and input from others may facilitate or complicate decisions about the self-care of symptoms.	Functional outcomes,Health-care DM,Emotion (affective, non-cognitive) DM		English		431	18-44,45-64,65-84,85+			Yes	Adults w/ at least 1 chronic condition		1	431	Chronic Illness / Autoimmune Diseases
2024-02-03 15:56:38.02 ID:12714	2024-02-03 15:56:38	17	12714	The effects of combination levodopa-ropinirole on cognitive improvement and treatment outcome in individuals with cocaine use disorder: A bayesian mediation analysis	10.1016/j.drugalcdep.2021.108800		Functional outcomes,Emotion (affective, non-cognitive) DM		English		110	18-44,45-64	18	55	Yes	Individuals seeking treatment for cocaine-use disorder		2	110	Substance Use/SUD/Smokers
2024-02-03 16:31:04.587 ID:13067	2024-02-03 16:31:04	17	13067	Development of a measure to assess_x000D__x000D__x000D__x000D_ the quality of proxy decisions about research participation on behalf of adults lacking capacity to consent: the Combined Scale_x000D__x000D__x000D__x000D_ for Proxy Informed Consent Decisions (CONCORD scale)	10.1186/s13063-022-06787-8		Functional outcomes,Health-care DM,Emotion (affective, non-cognitive) DM		English		11	18-44,45-64,65-84			No special group			1	11
2024-02-03 20:22:59.615 ID:13765	2024-02-03 20:22:59	17	13765	Take it or leave it: Experimental evidence on the effect of time-limited offers on consumer behaviour	10.1016/j.jebo.2019.09.008		Financial DM,Functional outcomes,Emotion (affective, non-cognitive) DM		English		209	18-44,45-64	18	55	No special group			2	209
2024-02-05 11:24:46.562 ID:11321	2024-02-05 11:24:46	17	11321	Investigating financial decision-making when facing skewed distributions of return: A survey study in Vietnam	10.1016/j.qref.2021.04.015	The interpretation of decision-making in standard financial the- ory is the expected utility function (EU), but optimal expectation (OE) is considered. Optimal expectations theory is introduced to observe optimistic bias, which is the present value of expected utility flow (Brunnermeier, Gollier, & Parker, 2007). This states that individuals are interested in available utility and expected later …	Financial DM,Functional outcomes,Emotion (affective, non-cognitive) DM		Other	Vietnamese	321	18-44,45-64	18	65	No special group			1	321
2024-02-05 21:46:05.041 ID:4033	2024-02-05 21:46:05	17	4033	Effects of emotion on medical decisions involving tradeoffs	10.1177/0272989X18806493		Health-care DM,Emotion (affective, non-cognitive) DM		English		1948	18-44,45-64,65-84			No special group			2	1948
2024-02-07 13:58:46.629 ID:13693	2024-02-07 13:58:46	17	13693	Anhedonia reflects impairment in making relative value judgments between positive and neutral stimuli in schizophrenia_x000D__x000D__x000D__x000D_	10.1016/j.schres.2018.02.016		Emotion (affective, non-cognitive) DM		English		61	18-44,45-64			Mixed (both clinical sample and healthy controls		Participants w/ schizophrenia or schizoaffective disorder (SZ)	1	61	Psychological disorders
2024-02-07 16:05:39.27 ID:11299	2024-02-07 16:05:39	17	11299	Measuring feelings about choices and risks: The Berlin Emotional Responses to Risk Instrument (BERRI)	10.1111/risa.13946		Emotion (affective, non-cognitive) DM		English,Spanish,Other	Polish	2015	18-44,45-64,65-84	18	85	No special group			9	2015
2024-02-08 15:31:18.836 ID:8821	2024-02-08 15:31:18	17	8821	The Reading the Mind in the Eyes Test, Iowa Gambling_x000D__x000D__x000D__x000D_ Task and Interpersonal Reactivity Index: Normative Data in an Italian_x000D__x000D__x000D__x000D_ Population Sample	10.1093/arclin/acab100		Emotion (affective, non-cognitive) DM		Other	Italian	462	18-44,45-64,65-84,85+	18	91	No special group			1	462
2024-02-08 15:48:39.098 ID:13780	2024-02-08 15:48:39	17	13780	Decision Regret among Patients with Early-stage Lung Cancer_x000D__x000D__x000D__x000D_ Undergoing Radiation Therapy or Surgical Resectionq	10.1016/j.clon.2023.03.015		Health-care DM,Emotion (affective, non-cognitive) DM		English		211	45-64,65-84,85+			Yes	Patients w/ early stage lung cancer		2	211	Cancer
2024-02-08 15:54:45.058 ID:12853	2024-02-08 15:54:45	17	12853	Feedback-Related Brain Potentials Indicate the Influence of Craving on Decision-Making in Patients with Alcohol Use Disorder: An Experimental Study_x000D__x000D__x000D__x000D_	10.1159/000511417		Functional outcomes,Emotion (affective, non-cognitive) DM		Other	German	40 (just AUD patients/ # of healthy controls not mentioned)	18-44,45-64,65-84			Mixed (both clinical sample and healthy controls		Participants w/ alcohol use disorder	1	40	Substance Use/SUD/Smokers
