# Supplementary material for: A scoping review of emotion and non-cognitive measures of decision-making ability in older adults by the ARMCADA study
Source: Front Public Health. 2026 Feb 4;14:1718861. doi: 10.3389/fpubh.2026.1718861 (PMC12913178; doi:10.3389/fpubh.2026.1718861)
Supplement: Supplementary file 5 [file Data_Sheet_2.xlsx]

## Sheet: Sheet1
paper_id	RecordedDate	extractor	description	title	doi	definition	domain	domain_7_TEXT	lang_adm	lang_adm_3_TEXT	meas_id	measure_name	standard_measure_name	or_citation_1_TEXT	measure_duration	technology	technology_6_TEXT	mode_admin1	mode_admin1_3_TEXT	mod_admin_2	mod_admin_2_4_TEXT	score_name	score_level	internal_consistency	internal_consistency_1_TEXT	internal_consistency_2_TEXT	inter_rater_rel	inter_rater_rel_1_TEXT	inter_rater_rel_2_TEXT	test-retest	test-retest_1_TEXT	test-retest_2_TEXT	Validity	measure_name_corrected	Measure Categories
2023-12-30 12:31:43.52 ID:1035	2023-12-30 12:31:43	17	1035	Self‐compassion Buffers Impaired Decision‐Making by Potential Problem Gamblers in a Casino Setting	10.1007/s10899-020-09993-8		Financial DM,Emotion (affective, non-cognitive) DM		English		1	Iowa Gambling Task (IGT)	Iowa Gambling Task (IGT)	Bechara 2007; Bechara et al. 1994	Not provided	Computer		In-person (participant needs to be in the same physical location with the examiner)		Self-administered with no supervision		IGT	Composite/Global/Total	Not provided			Not provided			Not provided				Iowa Gambling Task (IGT)	Risk-Taking / Impulsivity
2023-12-31 12:27:22.897 ID:1520	2023-12-31 12:27:22	17	1520	Iowa Gambling Task Performance in Parkinson Disease Patients with Impulse Control Disorders_x000D__x000D__x000D__x000D_	10.1093/arclin/acy036		Emotion (affective, non-cognitive) DM		English		1	Iowa Gambling Task (IGT)	Iowa Gambling Task (IGT)	Bechara et al., 1994	Not provided	Computer		Not provided		Not provided		Iowa Gambling Task (IGT)	Composite/Global/Total	Not provided			Not provided			Not provided			Our results suggest that the IGT lacks the sensi- tivity and specificity needed to differentiate between age-related deficits and disruption in frontal-subcortical circuits underlying ICD associ- ated with PD medications. Therefore, the IGT is not an appropriate behavioral measure for ICD in PD patients.	Iowa Gambling Task (IGT)	Risk-Taking / Impulsivity
2024-01-01 18:00:18.743 ID:13691	2024-01-01 18:00:18	3	13691	Web-based decision aid tool for disclosure of a mental health condition in the workplace: A randomised controlled trial	doi:10.1136/oemed-2019-105726	Deciding whether or not to disclose a mental illness_x000D__x000D__x000D__x000D_ in the workplace is often complicated, with individualised considerations. Within the workplace context, disclosure is defined as the process in which an employee informs their employer of their disability.	Emotion (affective, non-cognitive) DM,Other	This sounds like emotional DM given the need to weigh the impact of judgment and discrimination in the workplace	English		1	Decisional Conflict Scale Low Literacy version	Decisional Conflict Scale (DCS)	O'Connor, 1995	Not provided	Computer		Remote (participant does not need to be in clinic or study site)		Self-administered with no supervision		Decisional conflict	Composite/Global/Total	Internal consistency in this sample (no subscale):	α=0.86		Not provided			Not provided				Decisional Conflict Scale (DCS)	Emotion/Affect
2024-01-02 10:58:05.214 ID:14583	2024-01-02 10:58:05	17	14583	Impairments in Emotion Recognition and Risk-Taking Behavior After Isolated, Cerebellar Stroke	10.1007/s12311-020-01121-x		Functional outcomes,Emotion (affective, non-cognitive) DM,Other	Emotion and its effect on risky decision making (particularly driving)--hence functional and emotion domains pertain	Other	Dutch	1	The Action Selection Test (AST)	The Action Selection Test (AST)	Vlakveld W. Hazard anticipation of young novice drivers assessing and enhancing the capabilities of young novice drivers to anticipate latent hazards in road and traffic situations. University of Groningen, SWOV Institute for Road Safety Research. 2011.	Not provided	Computer		In-person (participant needs to be in the same physical location with the examiner)		Not provided		The Action Selection Test (AST)	Composite/Global/Total	Not provided			Not provided			Not provided			Note for previous part that I could not go back to: Healthy controls were used as well (mixed sample size) except they were pooled from previous studies for comparison. One subject's (stroke patient) AST score was not usable so the total sample size for stroke patients for the DM measure was 12. 20 healthy controls were used for the DM measure (AST) and their age ranged from 25-76.	Action Selection Test (AST)	Risk-Taking / Impulsivity
2024-01-02 13:26:07.727 ID:2598	2024-01-02 13:26:07	3	2598	Age-dependent Pavlovian biases influence motor decision-making	10.1371/journal.pcbi.1006304	Motor decision-making is an essential component of everyday life which requires weighing potential rewards and punishments against the probability of successfully executing an action. To achieve this, humans rely on two key mechanisms; a flexible, instrumental, value dependent process and a hard wired, Pavlovian, value-independent process. In economic decision-making, age-related decline in risk …	Functional outcomes, Emotion (affective, non-cognitive) DM, Financial DM	motor DM, but related to risk/reward gambling similar to other DM measures we have included	English		1	Motor gambling task	Motor Gambling Task		Not provided	Smartphone,Other (Please specify):	app-based platform	Remote (participant does not need to be in clinic or study site)		Self-administered with no supervision		Overall performance (task success rate); gamble chosen in both reward and punishment trials	Subscore	Not provided			Not provided			Not provided				Motor Gambling Task	Risk-Taking / Impulsivity
2024-01-02 15:14:34.138 ID:2113	2024-01-02 15:14:34	3	2113	Age Differences in Prosocial Behavior Depend on Effort Costs	10.1093/geronb/gbac194	Research shows that there are numerous benefits to helping others, including promoting a sense of belonging, well-being, and fulfillment (Klein, 2017). These “prosocial acts” are critical for maintaining harmonious social dynamics, economic success, and enhancing the well-being of society as a whole (Fehr & Fischbacher, 2003; Kosse & Tincani, 2020). Despite these benefits, there are substantial i…	Emotion (affective, non-cognitive) DM,Other	trade-offs between effort and reward of prosocial behavior that can have implications for interpersonal interactions and affective/psychological well-being	English		2	Prosocial effortless decision-making task (modified Dictator Game)	Dictator Game - modified	Hart & Staveland, 1988	6-10 minutes	Computer,Smartphone,Other (Please specify):	no indication; online survey	Remote (participant does not need to be in clinic or study site)		Self-administered with no supervision		Prosocial behavior when effort not required (amount of monetary reward given to another person divided by the total amount to be allocated on each trial. Higher values indicate a greater prosocial behavior when effort is not required)	Composite/Global/Total	Not provided			Not provided			Not provided				Dictator Game	Social DM
2024-01-02 15:14:34.138 ID:2113	2024-01-02 15:14:34	3	2113	Age Differences in Prosocial Behavior Depend on Effort Costs	10.1093/geronb/gbac194	Research shows that there are numerous benefits to helping others, including promoting a sense of belonging, well-being, and fulfillment (Klein, 2017). These “prosocial acts” are critical for maintaining harmonious social dynamics, economic success, and enhancing the well-being of society as a whole (Fehr & Fischbacher, 2003; Kosse & Tincani, 2020). Despite these benefits, there are substantial i…	Emotion (affective, non-cognitive) DM,Other	trade-offs between effort and reward of prosocial behavior that can have implications for interpersonal interactions and affective/psychological well-being	English		3	NASA Task Load Index (Study 2 only; assess perceived workload of the pay-it-forward effortful decision-making task)	NASA Task Load Index (NASA TLX)		Not provided	Computer,Smartphone,Other (Please specify):	not indicated; online survey	Remote (participant does not need to be in clinic or study site)		Self-administered with no supervision		Perceived workload	Composite/Global/Total	Not provided			Not provided			Not provided				NASA Task Load Index (NASA TLX)	Goal‐Directed Behavior (effort/reward/other)
2024-01-02 15:14:34.138 ID:2113	2024-01-02 15:14:34	3	2113	Age Differences in Prosocial Behavior Depend on Effort Costs	10.1093/geronb/gbac194	Research shows that there are numerous benefits to helping others, including promoting a sense of belonging, well-being, and fulfillment (Klein, 2017). These “prosocial acts” are critical for maintaining harmonious social dynamics, economic success, and enhancing the well-being of society as a whole (Fehr & Fischbacher, 2003; Kosse & Tincani, 2020). Despite these benefits, there are substantial i…	Emotion (affective, non-cognitive) DM,Other	trade-offs between effort and reward of prosocial behavior that can have implications for interpersonal interactions and affective/psychological well-being	English		1	“Pay-it-forward” effortful decision-making task (Study 1 &2)	Pay-it-forward effortful decision-making task	Fang et al., 2017	11-30 minutes	Computer,Smartphone,Other (Please specify):	no indication; online survey	Remote (participant does not need to be in clinic or study site)		Self-administered with no supervision		Effort Decision (Effortful prosocial behavior - selection of the hard task over the easy task on each trial, regardless of whether those tasks were successfully completed or not)	Composite/Global/Total	Not provided			Not provided			Not provided			Prior research has used the NASA-TLX with older adult samples (e.g., Devos et al., 2020; Hess et al., 2022). Preliminary evidence suggests that the NASA-TLX has strong test–retest reliability within older adults, and convergent validity has also been demonstrated using Event-Related Potentials as an index of cognitive load (Devos et al., 2020).	Pay-it-forward effortful decision-making task	Goal‐Directed Behavior (effort/reward/other)
2024-01-02 16:42:54.359 ID:564	2024-01-02 16:42:54	3	564	Spending Time in Nature Serves as a Protective Factor against Problematic Alcohol Use: A Structural Equation Modeling Approach	10.3390/ijerph192013356	Impulsive decision-making, as measured by delay discounting, is another construct associated with alcohol use and influenced by nature exposure. Delay discounting is defined as the tendency to choose a smaller-immediate reward over a larger-delayed reward. Delay discounting is considered a facet of impulsive decision-making and has been associated with maladaptive health behaviors.	Health-care DM,Emotion (affective, non-cognitive) DM,Other	In this context, the impulsivity seems to be an aspect of affective DM as well	English		1	hypothetical titrating amount delay discounting task (measure of impulsive choice)	Delay Discounting Task (DDT)- modified	Rodzon et al., 2011	Not provided	Computer,Smartphone,Other (Please specify):	no indication; online survey	Remote (participant does not need to be in clinic or study site)		Self-administered with no supervision		Delay discounting area under the curve (AUC) score	Composite/Global/Total	Not provided			Not provided			Not provided				Delay Discounting Task (DDT)	Risk-Taking / Impulsivity
2024-01-02 18:47:55.401 ID:1082	2024-01-02 18:47:55	3	1082	Relating neural processing of reward and loss prospect to risky decision-making in individuals with and without gambling disorder	10.1080/14459795.2018.1469658		Emotion (affective, non-cognitive) DM	study uses specialty sample of people with gambling disorder, but really only focuses on reward processing without a particular context, per se.	English		2	Iowa Gambling Task (IGT)	Iowa Gambling Task (IGT)	Grant et al., 2000	Not provided	Computer		In-person (participant needs to be in the same physical location with the examiner)		Self-administered with no supervision		IGT (net) score	Composite/Global/Total	Not provided			Not provided			Not provided				Iowa Gambling Task (IGT)	Risk-Taking / Impulsivity
2024-01-02 18:47:55.401 ID:1082	2024-01-02 18:47:55	3	1082	Relating neural processing of reward and loss prospect to risky decision-making in individuals with and without gambling disorder	10.1080/14459795.2018.1469658		Emotion (affective, non-cognitive) DM	study uses specialty sample of people with gambling disorder, but really only focuses on reward processing without a particular context, per se.	English		1	Monetary Incentive Delay Task (MIDT)	Monetary Incentive Delay (MID) Task	Andrews et al. 2011, Balodis et al. 2012	11-30 minutes	Computer		In-person (participant needs to be in the same physical location with the examiner)		Self-administered with no supervision		MIDT prospect-related processing activity	Composite/Global/Total	Not provided			Not provided			Not provided				Monetary Incentive Delay (MID) Task	Goal‐Directed Behavior (effort/reward/other)
2024-01-03 09:02:19.018 ID:6472	2024-01-03 09:02:19	3	6472	Social isolation during COVID-19 lockdown impairs cognitive function	10.1002/acp.3821		Emotion (affective, non-cognitive) DM	general DM	English		1	Iowa Gambling Task (IGT)	Iowa Gambling Task (IGT)	Bechara et al., 1994	Not provided	Computer,Smartphone,Other (Please specify):	doesn't indicate; online survey	Remote (participant does not need to be in clinic or study site)		Self-administered with no supervision		IGT - "advantageous deck selections"	Composite/Global/Total	Not provided			Not provided			Not provided				Iowa Gambling Task (IGT)	Risk-Taking / Impulsivity
2024-01-03 11:55:33.734 ID:1533	2024-01-03 11:55:33	17	1533	Decision-making, somatic markers and emotion processing in opiate users	10.1007/s00213-017-4760-0		Emotion (affective, non-cognitive) DM		English		1	Iowa Gambling Task (IGT)	Iowa Gambling Task (IGT)	Bechara et al. 1994	Not provided	Computer		In-person (participant needs to be in the same physical location with the examiner)		Self-administered under supervision		Iowa Gambling Task (IGT)	Composite/Global/Total	Not provided			Not provided			Not provided				Iowa Gambling Task (IGT)	Risk-Taking / Impulsivity
2024-01-03 14:53:53.955 ID:2801	2024-01-03 14:53:53	11	2801	Impaired emotional memory and decision-making following primary insomnia	10.1097/MD.0000000000016512	Previous studies have indicated that sleep plays an important role in emotional memory and decision-making. However, very little attention has been given to emotional memory and decision-making in patients with primary insomnia (PI). We investigated whether PI influences the accuracy of emotional memory and social decision-making.	Emotion (affective, non-cognitive) DM		Other	Chinese	1	Emotional memory task	Emotional Memory Task		31-60 minutes	Not provided		In-person (participant needs to be in the same physical location with the examiner)		Administered by an examiner/researcher/clinician			Composite/Global/Total	Not provided			Not provided			Not provided				Emotional Memory Task	Emotion/Affect
2024-01-03 14:53:53.955 ID:2801	2024-01-03 14:53:53	11	2801	Impaired emotional memory and decision-making following primary insomnia	10.1097/MD.0000000000016512	Previous studies have indicated that sleep plays an important role in emotional memory and decision-making. However, very little attention has been given to emotional memory and decision-making in patients with primary insomnia (PI). We investigated whether PI influences the accuracy of emotional memory and social decision-making.	Emotion (affective, non-cognitive) DM		Other	Chinese	2	Iowa Gambling Task (IGT)	Iowa Gambling Task (IGT)		Not provided	Computer		In-person (participant needs to be in the same physical location with the examiner)		Administered by an examiner/researcher/clinician			Composite/Global/Total	Not provided			Not provided			Not provided				Iowa Gambling Task (IGT)	Risk-Taking / Impulsivity
2024-01-03 16:16:43.363 ID:3482	2024-01-03 16:16:43	3	3482	Decision-Making Competence in Older Adults: A Rosy View From a Longitudinal Investigation	10.1037/pag0000443	Decision-making competence is defined as the set of abilities that are conducive to consistent judgments and accurate decisions, as prescribed by normative theories of decision making (Bruine de Bruin et al., 2012; Strough, Parker, & Bruine de Bruin, 2015),and it is associated with better decision-related life outcomes (Bruine de Bruin, Parker, & Fischhoff, 2007; Parker, Bruine de Bruin, Fischhof…	Functional Outcomes, Emotion (affective, non-cognitive) DM, Financial DM	overall DM competence	Other	Swedish	1	Adult Decision-Making Competence (ADMC) questionnaire	Adult Decision-making Competence Scale (A-DMC)	Bruine de Bruin et al., 2007	Not provided	Paper/pen		Remote (participant does not need to be in clinic or study site)		Self-administered with no supervision		ADMC-resistance to framing; ADMC-applying decision rules; ADMC-resistance to sunk costs	Subscore	Not provided			Not provided			Not provided				Adult Decision-making Competence Scale (A-DMC)	DM Effectiveness
2024-01-03 16:30:29.409 ID:2918	2024-01-03 16:30:29	17	2918	Effort-Based Decision-Making for Exercise in People with Parkinson’s Disease	10.3233/JPD-202353	Effort-based decision-making paradigms serve to quantify levels of approach motivation [24, 25]. Effort-based decision-making is a cost-benefit val- uation of weighing the effort involved (cost) versus the potential reward (benefit) for a certain course of action [27].	Functional outcomes,Emotion (affective, non-cognitive) DM		English		2	Effort-based decision-making for exercise (full-body exercise): stationary cycling (Variation of Effort Expenditure for Reward Task (EEfRT))	Effort Expenditure for Reward Task (EEfRT) - modified	Treadway MT, Buckholtz JW, Schwartzman AN, Lambert WE, Zald DH (2009) Worth the ‘EEfRT’? The effort expen- diture for rewards task as an objective measure of motivation and anhedonia. PLoS One 4, e6598.	6-10 minutes	Computer,Other (Please specify):		In-person (participant needs to be in the same physical location with the examiner)		Self-administered under supervision		Effort-based decision-making for exercise (full-body exercise): stationary cycling (Variation of Effort Expenditure for Reward Task (EEfRT))	Composite/Global/Total	Not provided			Not provided			Not provided				Effort Expenditure for Reward Task (EEfRT)	Goal‐Directed Behavior (effort/reward/other)
2024-01-03 16:30:29.409 ID:2918	2024-01-03 16:30:29	17	2918	Effort-Based Decision-Making for Exercise in People with Parkinson’s Disease	10.3233/JPD-202353	Effort-based decision-making paradigms serve to quantify levels of approach motivation [24, 25]. Effort-based decision-making is a cost-benefit val- uation of weighing the effort involved (cost) versus the potential reward (benefit) for a certain course of action [27].	Functional outcomes,Emotion (affective, non-cognitive) DM		English		1	Effort-based decision-making for a discrete motor task: keyboard button pressing (modified version of Effort Expenditure for Reward Task (EEfRT)).	The Effort-Expenditure for Reward Task (EEfRT)- modified	Treadway MT, Buckholtz JW, Schwartzman AN, Lambert WE, Zald DH (2009) Worth the ‘EEfRT’? The effort expen- diture for rewards task as an objective measure of motivation and anhedonia. PLoS One 4, e6598.	6-10 minutes	Computer	Stationary Cycling	In-person (participant needs to be in the same physical location with the examiner)		Self-administered under supervision		Effort-based decision-making for a discrete motor task: keyboard button pressing	Composite/Global/Total	Not provided			Not provided			Not provided				The Effort-Expenditure for Reward Task (EEfRT)	Goal‐Directed Behavior (effort/reward/other)
2024-01-03 17:01:28.815 ID:528	2024-01-03 17:01:28	7	528	Increases in Emotional Intelligence After an Online Training Program Are Associated With Better Decision-Making on the Iowa Gambling Task	10.1177/0033294118771705		Emotion (affective, non-cognitive) DM		English		1	Iowa Gambling Task (IGT)	Iowa Gambling Task (IGT)	Bechara et al. (1997)	Not provided	Computer		In-person (participant needs to be in the same physical location with the examiner)		Self-administered under supervision		net score	Composite/Global/Total	Not provided			Not provided			Not provided			The Iowa Gambling Task (IGT), is a widely used task that_x000D__x000D__x000D__x000D_ mimics real-world decision-making under conditions of uncertainty; it also specifically assesses the ability for decisions to be adaptively guided by patterns in_x000D__x000D__x000D__x000D_ rewarding and punishing feedback	Iowa Gambling Task (IGT)	Risk-Taking / Impulsivity
2024-01-03 20:34:40.611 ID:9021	2024-01-03 20:34:40	3	9021	Disinhibition in Frontotemporal Dementia and Alzheimer's Disease: A Neuropsychological and Behavioural Investigation	10.1017/S1355617719000973		Emotion (affective, non-cognitive) DM	DM more generally - particularly delayed rewards	Other	Portuguese	1	Delay Discounting Task (DDT)	Delay Discounting Task (DDT)	Kirby et al., 1999	Not provided	Computer		In-person (participant needs to be in the same physical location with the examiner)		Self-administered with no supervision		DDT-General; DDT-Large; DDT-Medium; DDT-Small	Subscore	Not provided			Not provided			Not provided				Delay Discounting Task (DDT)	Risk-Taking / Impulsivity
2024-01-04 01:10:34.53 ID:910	2024-01-04 01:10:34	2	910	Hyperreactivity to uncertainty is a key feature of subjective cognitive impairment	10.7554/eLife.75834	"In an active form of the task, participants collected informative clues which came at a known cost to reduce their uncertainty before committing to decisions. Crucially, they were allowed to freely gather information whenever and in whichever way they wanted. "	Emotion (affective, non-cognitive) DM	uncertainty vs reward	Other	run in UK; language not stated	1	Active information sampling	Active Information Sampling Task	Petitet P, Attaallah B, Manohar SG, Husain M. 2021. The computational cost of active information sampling before decision-making under uncertainty. Nature Human Behavior 5:935-946	Not provided	Computer,Other (Please specify):	touchscreen PC	In-person (participant needs to be in the same physical location with the examiner)		Self-administered under supervision		Active sampling = reward - sampling cost - error term	Composite/Global/Total	Not provided			Not provided			Not provided			Petitet P, Attaallah B, Manohar SG, Husain M. 2021. The computational cost of active information sampling before decision-making under certainty. Nature Human Behavior 5:935-946.	Active Information Sampling Task	Goal‐Directed Behavior (effort/reward/other)
2024-01-04 01:10:34.53 ID:910	2024-01-04 01:10:34	2	910	Hyperreactivity to uncertainty is a key feature of subjective cognitive impairment	10.7554/eLife.75834	"In an active form of the task, participants collected informative clues which came at a known cost to reduce their uncertainty before committing to decisions. Crucially, they were allowed to freely gather information whenever and in whichever way they wanted. "	Emotion (affective, non-cognitive) DM	uncertainty vs reward	Other	run in UK; language not stated	2	Passive decision making task	Passive Information Sampling Task		Not provided	Computer		In-person (participant needs to be in the same physical location with the examiner)		Self-administered under supervision		Passive decision making score	Composite/Global/Total	Not provided			Not provided			Not provided			Passive version of the previous paradigm.	Passive Information Sampling Task	Information Processing, Jumping to Conclusions, and Cognitive Flexibility
2024-01-04 11:33:22.514 ID:1381	2024-01-04 11:33:22	11	1381	Decision Making under Risk in Patients Suffering from Schizophrenia or Depression	10.3390/brainsci11091178	Studies have reported difficulties in decision making for patients with schizophrenia or depression. Here, we investigated whether there are differences between schizophrenia patients, depressed patients, and healthy individuals (HC) when decisions are to be made under risk and_x000D__x000D__x000D__x000D_ cognitive flexibility is required. We were also interested in the relationships between deci…	Emotion (affective, non-cognitive) DM		Other	German	1	Probability-Associated Gambling Task (PAG)	Probability-Associated Gambling Task (PAG)	Zamarian, L. et al 2008	> 60 minutes	Computer		In-person (participant needs to be in the same physical location with the examiner)		Administered by an examiner/researcher/clinician			Composite/Global/Total	Not provided			Not provided			Not provided				Probability-Associated Gambling Task (PAG)	Risk-Taking / Impulsivity
2024-01-04 12:36:18.817 ID:1707	2024-01-04 12:36:18	11	1707	An empirical investigation of the Pathways Model of problem gambling through the conjoint use of self-reports and behavioural tasks	10.1556/2006.2022.00055	Our study adds to the body of literature confirming the validity of the Pathways Model and hold important implications in terms of assessment and treatment of problem gambling. In particular, a standardized assessment based on the Pathways Model should promote individualized treatment strategies to allow clinicians to take into account the high heterogeneity that characterizes gambling disorder.	Emotion (affective, non-cognitive) DM		Other	French	2	Game of Dice Task (GDT)	Game of Dice Task (GDT)	Brand, Fujiwara et al., 2005	Not provided	Not provided		In-person (participant needs to be in the same physical location with the examiner)		Self-administered under supervision			Composite/Global/Total	Not provided			Not provided			Not provided				Game of Dice Task (GDT)	Risk-Taking / Impulsivity
2024-01-04 12:36:18.817 ID:1707	2024-01-04 12:36:18	11	1707	An empirical investigation of the Pathways Model of problem gambling through the conjoint use of self-reports and behavioural tasks	10.1556/2006.2022.00055	Our study adds to the body of literature confirming the validity of the Pathways Model and hold important implications in terms of assessment and treatment of problem gambling. In particular, a standardized assessment based on the Pathways Model should promote individualized treatment strategies to allow clinicians to take into account the high heterogeneity that characterizes gambling disorder.	Emotion (affective, non-cognitive) DM		Other	French	1	Iowa Gambling Task (IGT)	Iowa Gambling Task (IGT)	Bechara et al., 1994	Not provided	Not provided		In-person (participant needs to be in the same physical location with the examiner)		Not provided			Composite/Global/Total	Not provided			Not provided			Not provided				Iowa Gambling Task (IGT)	Risk-Taking / Impulsivity
2024-01-04 14:47:59.919 ID:2360	2024-01-04 14:47:59	11	2360	The impact of pandemic-related worry on cognitive functioning and risk-taking	10.1371/journal. pone.0260061	To quantify the effects of experienced fear and worry, engendered by the_x000D__x000D__x000D__x000D_ COVID-19 pandemic, on both cognitive abilities—speed of information processing, task-set shifting, and proactive control—as well as economic risk-taking.	Emotion (affective, non-cognitive) DM		English		1	Risky decision-making task	Risky Decision-making Task		Not provided	Computer		Not provided		Self-administered under supervision			Not provided	Not provided			Not provided			Not provided				Risky Decision-Making Task	Risk-Taking / Impulsivity
2024-01-04 16:04:25.916 ID:1977	2024-01-04 16:04:25	3	1977	Altered third-party punishment in Huntington's disease: A study using neuroeconomic games	10.1002/brb3.1908	Given that individuals with HD have difficulties in appreciating the mental states of others and in processing stimuli associated with reward or punishment, we sought to examine economic decision-making tapping into two different domains: one is the perception of unfairness toward oneself, the other concerns one's motivation to engage in third-party punishment. In fact, humans are generally highl…	Financial DM,Emotion (affective, non-cognitive) DM,Other	selected emotion DM as altruistic behaviors/punishment/fairness judgments relevant to interpersonal processes	Other	German	2	Dictator game (adapted)	Dictator Game - adapted	Wischniewski & Brüne, 2011	Not provided	Computer		In-person (participant needs to be in the same physical location with the examiner)		Self-administered with no supervision		DG investment in 3rd party punishment (# of money units invested)	Composite/Global/Total	Not provided			Not provided			Not provided				Dictator Game	Social DM
2024-01-04 16:04:25.916 ID:1977	2024-01-04 16:04:25	3	1977	Altered third-party punishment in Huntington's disease: A study using neuroeconomic games	10.1002/brb3.1908	Given that individuals with HD have difficulties in appreciating the mental states of others and in processing stimuli associated with reward or punishment, we sought to examine economic decision-making tapping into two different domains: one is the perception of unfairness toward oneself, the other concerns one's motivation to engage in third-party punishment. In fact, humans are generally highl…	Financial DM,Emotion (affective, non-cognitive) DM,Other	selected emotion DM as altruistic behaviors/punishment/fairness judgments relevant to interpersonal processes	Other	German	3	Huntington Diseas Rating Scale (UHDRS); Huntington's disease group only	Huntington Diseas Rating Scale (UHDRS)	Huntington Study Group, 1996	Not provided	Computer		In-person (participant needs to be in the same physical location with the examiner)		Self-administered with no supervision		UHDRS-Total Functional Capacity; UHDRS-Independence Scale	Subscore	Not provided			Not provided			Not provided				Huntington Disease Rating Scale (UHDRS)	Multiple DM domains
2024-01-04 16:04:25.916 ID:1977	2024-01-04 16:04:25	3	1977	Altered third-party punishment in Huntington's disease: A study using neuroeconomic games	10.1002/brb3.1908	Given that individuals with HD have difficulties in appreciating the mental states of others and in processing stimuli associated with reward or punishment, we sought to examine economic decision-making tapping into two different domains: one is the perception of unfairness toward oneself, the other concerns one's motivation to engage in third-party punishment. In fact, humans are generally highl…	Financial DM,Emotion (affective, non-cognitive) DM,Other	selected emotion DM as altruistic behaviors/punishment/fairness judgments relevant to interpersonal processes	Other	German	1	Ultimatum game (adapted)	Ultimatum Game - adapted	Wischniewski & Brüne, 2011	Not provided	Computer		In-person (participant needs to be in the same physical location with the examiner)		Self-administered with no supervision		UG acceptance rates for fair and unfair offers	Subscore	Not provided			Not provided			Not provided				Ultimatum Game	Social DM
2024-01-04 17:53:39.776 ID:2217	2024-01-04 17:53:39	3	2217	Increased decision latency in alcohol use disorder reflects altered resting-state synchrony in the anterior salience network	10.1038/s41598-021-99211-1	Impaired decision-making might represent a core feature of addictions, promoting their development and mediating the adverse consequences of substance-related executive deficits on treatment adherence and relapses. ... Within the framework of neuroeconomics, the development of addictions—including AUD—is indeed conceptualized in terms of maladaptive reinforced learning, with alcohol use being ass…	Health-care DM,Emotion (affective, non-cognitive) DM		Other	Italian	1	Cambridge Gambling Task (CGT)	Cambridge Gambling Task (CGT)	Rogers et al., 1999	Not provided	Computer		In-person (participant needs to be in the same physical location with the examiner)		Self-administered with no supervision		CGT-Quality of decision-making; CGT-Delay aversion; CGT-Overall proportion bet; CGT-Risk adjustment; CGT-Risk taking; CGT-Deliberation time (ms)	Subscore	Not provided			Not provided			Not provided				Cambridge Gambling Task (CGT)	Risk-Taking / Impulsivity
2024-01-04 18:52:49.921 ID:2339	2024-01-04 18:52:49	3	2339	The effects of depressed mood and 0.05 % blood alcohol concentration on risky driving in males	10.1016/j.trf.2023.06.006	Driving safely is dependent on optimal decision-making. Decision-making requires the functioning of several brain areas to gauge the value of stimuli and make a choice (Fellows, 2011). ... The process of decision-making, however, differs under conditions of risk and conditions of ambiguity (Bechara et al., 1994). Decision-making under risk refers to choices with known outcome probabilities (Becha…	Functional outcomes,Emotion (affective, non-cognitive) DM		Other	Not clear in the article. Assumption is English, but recruitment in Quebec and may be French?	1	Decision to drive (2 time points)	Decision to Drive (2-pts)	Bechara et al., 1994	1-5 minutes	Computer		In-person (participant needs to be in the same physical location with the examiner)		Self-administered with no supervision		Decision to drive 1; Decision to drive 2	Composite/Global/Total	Not provided			Not provided			Not provided				Decision to Drive (2-pts)	Risk-Taking / Impulsivity
2024-01-04 18:52:49.921 ID:2339	2024-01-04 18:52:49	3	2339	The effects of depressed mood and 0.05 % blood alcohol concentration on risky driving in males	10.1016/j.trf.2023.06.006	Driving safely is dependent on optimal decision-making. Decision-making requires the functioning of several brain areas to gauge the value of stimuli and make a choice (Fellows, 2011). ... The process of decision-making, however, differs under conditions of risk and conditions of ambiguity (Bechara et al., 1994). Decision-making under risk refers to choices with known outcome probabilities (Becha…	Functional outcomes,Emotion (affective, non-cognitive) DM		Other	Not clear in the article. Assumption is English, but recruitment in Quebec and may be French?	2	Iowa Gambling Task (IGT)	Iowa Gambling Task (IGT)		Not provided	Computer		In-person (participant needs to be in the same physical location with the examiner)		Self-administered with no supervision		IGT-ABCD (Time 1); IGT-KLMN (Time 2) - SCORES NOT REPORTED	Composite/Global/Total	Not provided			Not provided			Not provided				Iowa Gambling Task (IGT)	Risk-Taking / Impulsivity
2024-01-05 00:41:17.815 ID:2890	2024-01-05 00:41:17	2	2890	The affect of personality traits and decision-making style on postoperative quality of life and distress in patients undergoing pelvic exenteration_x000D__x000D__x000D__x000D_	10.1111/codi.15036		Emotion (affective, non-cognitive) DM	decision making style	English,Other	Australia	1	Melbourne Decision Making Questionnaire (MDMQ)	Melbourne Decision Making Questionnaire (MDMQ)	Mann L, Burnett P, Radford M et al. The Melbourne Decision Making Questionnaire: an instrument for measuring patters for coping with decisional conflict. j Behavioral Decisions Making 1997; 10: 1-19	Not provided	Not provided		Not provided		Not provided		Vigilance scale, Buckpassing scale, Procrastination scale, Hypervigilance	Subscore	Not provided			Not provided			Not provided			Decision-making style was determined using the Mel- bourne Decision Making Questionnaire (MDMQ), a validated 22-item instrument which allows patients to be classified into one of four decision-making styles: vigilance, hypervigilance, buck-passing and procrastination	Melbourne Decision Making Questionnaire (MDMQ)	Emotion/Affect
2024-01-05 07:40:48.792 ID:2589	2024-01-05 07:40:48	3	2589	Risky decision-making in individuals with substance use disorder: A meta-analysis and meta-regression review	10.1007/s00213-020-05506-y	Sound decision making usually refers to the ability to avoid making decisions with high-risk adverse consequences or only short-term or small-value gains. Many factors are involved in the final decision-making, including rational thinking, emotions, working memory, and declarative memory(Bechara 2000; Shohamy and Turk-Browne 2013).Among the types of decision-making, risky decision-making is a typ…	Health-care DM,Emotion (affective, non-cognitive) DM,Other	risky DM in substance abusers relevant to both health and emotion DM	English,Other	Chinese	1	Balloon Analogue Risk Task (BART)	Balloon Analogue Risk Task (BART)	Lejuez et al. 2002	Not provided	Not provided		Not provided		Not provided		BART-mean effect measures (adjusted number of pumps)	Composite/Global/Total	Not provided			Not provided			Not provided				Balloon Analogue Risk Task (BART)	Risk-Taking / Impulsivity
2024-01-05 07:40:48.792 ID:2589	2024-01-05 07:40:48	3	2589	Risky decision-making in individuals with substance use disorder: A meta-analysis and meta-regression review	10.1007/s00213-020-05506-y	Sound decision making usually refers to the ability to avoid making decisions with high-risk adverse consequences or only short-term or small-value gains. Many factors are involved in the final decision-making, including rational thinking, emotions, working memory, and declarative memory(Bechara 2000; Shohamy and Turk-Browne 2013).Among the types of decision-making, risky decision-making is a typ…	Health-care DM,Emotion (affective, non-cognitive) DM,Other	risky DM in substance abusers relevant to both health and emotion DM	English,Other	Chinese	2	Cambridge Gambling Task (CGT)	Cambridge Gambling Task (CGT)	Rogers et al. 1999	Not provided	Not provided		Not provided		Not provided		CGT-risk taking; CGT-average number of cards chosen	Subscore	Not provided			Not provided			Not provided				Cambridge Gambling Task (CGT)	Risk-Taking / Impulsivity
2024-01-05 07:40:48.792 ID:2589	2024-01-05 07:40:48	3	2589	Risky decision-making in individuals with substance use disorder: A meta-analysis and meta-regression review	10.1007/s00213-020-05506-y	Sound decision making usually refers to the ability to avoid making decisions with high-risk adverse consequences or only short-term or small-value gains. Many factors are involved in the final decision-making, including rational thinking, emotions, working memory, and declarative memory(Bechara 2000; Shohamy and Turk-Browne 2013).Among the types of decision-making, risky decision-making is a typ…	Health-care DM,Emotion (affective, non-cognitive) DM,Other	risky DM in substance abusers relevant to both health and emotion DM	English,Other	Chinese	4	Game of Dice Task (GDT)	Game of Dice Task (GDT)	Brand et al. 2008	Not provided	Not provided		Not provided		Not provided		GDT-risky choice	Composite/Global/Total	Not provided			Not provided			Not provided				Game of Dice Task (GDT)	Risk-Taking / Impulsivity
2024-01-05 07:40:48.792 ID:2589	2024-01-05 07:40:48	3	2589	Risky decision-making in individuals with substance use disorder: A meta-analysis and meta-regression review	10.1007/s00213-020-05506-y	Sound decision making usually refers to the ability to avoid making decisions with high-risk adverse consequences or only short-term or small-value gains. Many factors are involved in the final decision-making, including rational thinking, emotions, working memory, and declarative memory(Bechara 2000; Shohamy and Turk-Browne 2013).Among the types of decision-making, risky decision-making is a typ…	Health-care DM,Emotion (affective, non-cognitive) DM,Other	risky DM in substance abusers relevant to both health and emotion DM	English,Other	Chinese	3	Iowa Gambling Task (IGT)	Iowa Gambling Task (IGT)	Figner et al. 2009	Not provided	Not provided		Not provided		Not provided		IGT-net score	Composite/Global/Total	Not provided			Not provided			Not provided				Iowa Gambling Task (IGT)	Risk-Taking / Impulsivity
2024-01-05 08:12:42.529 ID:3041	2024-01-05 08:12:42	3	3041	Emotion-driven impulsiveness but not decision-making ability and cognitive inflexibility predicts weight status in adults	10.1016/j.appet.2019.104367	Several cognitive factors play a role in resisting food temptations. For example, people require adequate decision-making abilities to weigh the short-term rewarding aspects of over consumption of food against the long-term negative health outcomes of consuming too much.	Health-care DM,Emotion (affective, non-cognitive) DM,Other	impulsive DM related to emotional DM and choices that affect health	Other	Not indicated in article, but participants from the following countries: Belgium, Cyprus, Estonia, Germany, Hungary, Italy, Spain, and Sweden	1	Bechara's Gambling Task (BGT)	Iowa Gambling Task (IGT)	Bechara et al., 2014; Bechara et al., 1994	Not provided	Computer		In-person (participant needs to be in the same physical location with the examiner)		Self-administered with no supervision		BGT-decision-making score (net score)	Composite/Global/Total	Not provided			Not provided			Not provided				Iowa Gambling Task (IGT)	Risk-Taking / Impulsivity
2024-01-05 09:58:12.997 ID:902	2024-01-05 09:58:12	7	902	Dissociable Motivational Deficits in Pre-manifest_x000D__x000D__x000D__x000D_ Huntington’s Disease	10.1016/j.xcrm.2020.100152		Emotion (affective, non-cognitive) DM	motivation	English		1	effort-based decision-making task	Effort-based Decision-making (EBDM) Task	Chong et al. (2011)	Not provided	Computer,Other (Please specify):	hand-held dynamometer	In-person (participant needs to be in the same physical location with the examiner)		Administered by an examiner/researcher/clinician		Choices in the Cognitive and Physical Effort Tasks	Composite/Global/Total	Not provided			Not provided			Not provided				Effort-based Decision-making (EBDM) Task	Goal‐Directed Behavior (effort/reward/other)
2024-01-05 11:15:49.307 ID:3200	2024-01-05 11:15:49	3	3200	Profiles of patients with cocaine and alcohol use disorder based on cognitive domains and their relationship with relapse	10.1016/j.drugalcdep.2020.108349	According to the I-RISA model, addiction involves brain alterations that lead to the assignment of excessive salience to drugs and drug-related stimuli, while at the same time decreasing sensitivity to non-drug-related stimuli. In addition, there is a deterioration of the circuits responsible for inhibiting maladaptive behavior, which could have negative consequences for people (Goldstein et al.,…	Health-care DM,Emotion (affective, non-cognitive) DM,Not provided,Other	not stated; however, health- and emotion-related DM	Spanish		1	Delay Discounting Test (DDT); Spanish-adapted version	Delay Discounting Task (DDT)	Kirby et al., 1999; Perales et al., 2009	Not provided	Computer,Not provided		In-person (participant needs to be in the same physical location with the examiner)		Self-administered with no supervision		DDT-Area under the curve (AUC)	Composite/Global/Total	Not provided			Not provided			Not provided				Delay Discounting Task (DDT)	Risk-Taking / Impulsivity
2024-01-05 12:37:05.949 ID:3363	2024-01-05 12:37:05	3	3363	Bipolar disorder and obsessive compulsive disorder: The comorbidity does not further impair the neurocognitive profile	10.1016/j.jad.2018.03.010	the aim of the present study was to assess and compare BD, BD–OCD, and OCD patients in three widely studied domains of cognition(i.e., set-shifting, central coherence, and decision-making) through neuropsychological testing.	Emotion (affective, non-cognitive) DM,Not provided,Other	not indicated, but categorized as emotion DM given that the IGT has been used to study impulsive DM in many substance abuse studies	Other	Italian	1	Iowa Gambling Task (IGT)	Iowa Gambling Task (IGT)	Bechara et al.,1994	Not provided	Computer		In-person (participant needs to be in the same physical location with the examiner)		Self-administered with no supervision		IGT-net score	Composite/Global/Total	Not provided			Not provided			Not provided				Iowa Gambling Task (IGT)	Risk-Taking / Impulsivity
2024-01-05 12:57:07.968 ID:3475	2024-01-05 12:57:07	3	3475	Decision making under risk and under ambiguity in depressed suicide attempters, depressed non-attempters and healthy controls	10.1016/j.jad.2017.10.012	Decision making (DM) can be defined as the cognitive process to identify and choose the best of the available solutions regarding a given problem or a challenging situation according to the values and preferences of the decision maker. Situations calling for decisions vary greatly regarding the type and amount of information they offer. In decisions under risk, probabilities of different outcomes…	Emotion (affective, non-cognitive) DM,Not provided,Other	not indicated; however, assessing risky DM with GDT/IGT an emotion DM, particularly in a depressed/suicidal sample	Other	no indication; assuming German	1	Game of Dice Task (GDT)	Game of Dice Task (GDT)	Brand et al.,2005	Not provided	Computer		In-person (participant needs to be in the same physical location with the examiner)		Self-administered with no supervision		GDT-number of risky choices; GDT-number of non-risky choices; GDT-net score	Subscore	Not provided			Not provided			Not provided				Game of Dice Task (GDT)	Risk-Taking / Impulsivity
2024-01-05 12:57:07.968 ID:3475	2024-01-05 12:57:07	3	3475	Decision making under risk and under ambiguity in depressed suicide attempters, depressed non-attempters and healthy controls	10.1016/j.jad.2017.10.012	Decision making (DM) can be defined as the cognitive process to identify and choose the best of the available solutions regarding a given problem or a challenging situation according to the values and preferences of the decision maker. Situations calling for decisions vary greatly regarding the type and amount of information they offer. In decisions under risk, probabilities of different outcomes…	Emotion (affective, non-cognitive) DM,Not provided,Other	not indicated; however, assessing risky DM with GDT/IGT an emotion DM, particularly in a depressed/suicidal sample	Other	no indication; assuming German	2	Iowa Gambling Task (IGT)	Iowa Gambling Task (IGT)	Bechara et al., 2000	Not provided	Computer		In-person (participant needs to be in the same physical location with the examiner)		Self-administered with no supervision		IGT-net	Composite/Global/Total	Not provided			Not provided			Not provided				Iowa Gambling Task (IGT)	Risk-Taking / Impulsivity
2024-01-05 13:27:16.233 ID:4357	2024-01-05 13:27:16	11	4357	Age-related changes in social decision-making: An electrophysiological_x000D__x000D__x000D__x000D_ analysis of unfairness evaluation in the Ultimatum Game_x000D__x000D__x000D__x000D_	10.1016/j.neulet.2018.10.061	This study examines age-related differences in behavioral and neural responses to unfairness. Our results suggest that aging may be accompanied by an insensitivity to unfairness, which may underlie their higher rates of unfair offers acceptance.	Emotion (affective, non-cognitive) DM		Other	Portuguese	1	one-shot UG	Ultimatum Game		Not provided	Computer		In-person (participant needs to be in the same physical location with the examiner)		Administered by an examiner/researcher/clinician			Not provided	Not provided			Not provided			Not provided				Ultimatum Game	Social DM
2024-01-06 13:05:54.084 ID:5880	2024-01-06 13:05:54	11	5880	Decision-making performance of depressed patients within 72 h following a_x000D__x000D__x000D__x000D_ suicide attempt	10.1016/j.jad.2018.04.082	The significance of decision-making in suicidal behaviour is often highlighted; however, the performance of persons in suicide crisis is unknown. This study aimed to explore the comprehensive decisionmaking profile of depressed patients following a suicide attempt.	Emotion (affective, non-cognitive) DM		Other	Hungarian	1	Iowa Gambling Task (IGT)	Iowa Gambling Task (IGT)		Not provided	Not provided		In-person (participant needs to be in the same physical location with the examiner)		Self-administered under supervision			Composite/Global/Total	Not provided			Not provided			Not provided				Iowa Gambling Task (IGT)	Risk-Taking / Impulsivity
2024-01-06 13:59:02.273 ID:6791	2024-01-06 13:59:02	11	6791	Characterizing decision-making and reward processing in bipolar disorder: A cluster analysis	10.1016/j.euroneuro.2018.04.001	The presence of abnormalities in emotional decision-making and reward processing among bipolar patients (BP) has been well rehearsed. These disturbances are not limited to acute phases and are common even during remission. In recent years, the existence of discrete cognitive profiles in this psychiatric population has been replicated. However, emotional_x000D__x000D__x000D__x000D_ decision making…	Emotion (affective, non-cognitive) DM		Spanish		1	Iowa Gambling Task (IGT)	Iowa Gambling Task (IGT)	Bechara et al., 1994	Not provided	Semi-structured interview guides		In-person (participant needs to be in the same physical location with the examiner)		Administered by an examiner/researcher/clinician		Net score	Composite/Global/Total	Not provided			Not provided			Not provided				Iowa Gambling Task (IGT)	Risk-Taking / Impulsivity
2024-01-08 11:34:10.632 ID:13268	2024-01-08 11:34:10	11	13268	Decision-making executive function profile and performance in older adults_x000D__x000D__x000D__x000D_ with major depression: a case-control study	10.1080/13607863.2021.1950617	Decision making (DM) is a component of executive functioning, essential for choosing appropriate decisions. Executive dysfunctioning is particularly common in late-life depression, however the literature is scarce on DM. This case-control study aimed to evaluate the DM profile and performance in participants with and without unipolar major depression.	Emotion (affective, non-cognitive) DM		Other	Portuguese	2	Iowa Gambling Task (IGT)	Iowa Gambling Task (IGT)	Bechara et al., 1997, 1998	Not provided	Computer		In-person (participant needs to be in the same physical location with the examiner)		Self-administered under supervision			Composite/Global/Total	Not provided			Not provided			Not provided				Iowa Gambling Task (IGT)	Risk-Taking / Impulsivity
2024-01-08 11:34:10.632 ID:13268	2024-01-08 11:34:10	11	13268	Decision-making executive function profile and performance in older adults_x000D__x000D__x000D__x000D_ with major depression: a case-control study	10.1080/13607863.2021.1950617	Decision making (DM) is a component of executive functioning, essential for choosing appropriate decisions. Executive dysfunctioning is particularly common in late-life depression, however the literature is scarce on DM. This case-control study aimed to evaluate the DM profile and performance in participants with and without unipolar major depression.	Emotion (affective, non-cognitive) DM		Other	Portuguese	1	Melbourne Decision Making Questionnaire	Melbourne Decision Making Questionnaire (MDMQ)	Branco et al., 2014	Not provided	Semi-structured interview guides		In-person (participant needs to be in the same physical location with the examiner)		Administered by an examiner/researcher/clinician		total score (netscore)	Composite/Global/Total	Internal consistency in this sample (no subscale):	alpha=.76		Not provided			Not provided				Melbourne Decision Making Questionnaire (MDMQ)	Emotion/Affect
2024-01-09 10:33:39.731 ID:1250	2024-01-09 10:33:39	7	1250	Increased reward-oriented impulsivity in older bipolar patients: a_x000D__x000D__x000D__x000D_ preliminary study	10.1016/j.jad.2017.08.067		Emotion (affective, non-cognitive) DM	impulsivity	English		1	Barratt Impulsivity Scale	Barratt Impulsivity Scale (BIS)	Patton and Stanford (1995)	Not provided	Paper/pen		In-person (participant needs to be in the same physical location with the examiner)		Self-administered with no supervision		BIS score	Composite/Global/Total	Internal consistency in this sample (no subscale):	α = .83		Not provided			Not provided			BIS has well-established satisfactory test-retest reliability and internal consistency_x000D__x000D__x000D__x000D_ (Cronbach’s α = .83)	Barratt Impulsivity Scale (BIS)	Risk-Taking / Impulsivity
2024-01-09 10:33:39.731 ID:1250	2024-01-09 10:33:39	7	1250	Increased reward-oriented impulsivity in older bipolar patients: a_x000D__x000D__x000D__x000D_ preliminary study	10.1016/j.jad.2017.08.067		Emotion (affective, non-cognitive) DM	impulsivity	English		2	Cambridge Neurocognitive Test Automated Battery	Cambridge Neuropsychological Test Automated Battery (CANTAB)	Robbins et al. (1998)	Not provided	Computer		In-person (participant needs to be in the same physical location with the examiner)		Self-administered with no supervision		separate scores for each task of the CANTAB: Affective Go/No-Go task (AGN), Cambridge Gambling Task (CGT), Rapid Visual Processing Task (RVP)	Subscore	Not provided			Not provided			Not provided			This battery was chosen based on its established sensitivity to altered cognitive functioning in psychiatric disorders	Cambridge Neuropsychological Test Automated Battery (CANTAB)	Multiple DM domains
2024-01-09 12:21:14.912 ID:6191	2024-01-09 12:21:14	11	6191	Paranoid thinking and perceived competitive intention	10.7717/peerj.15003	This study examined whether paranoia reflects the irrational belief that others have a competitive intention and is associated with avoiding perceived competition.	Emotion (affective, non-cognitive) DM		Other	Japanese/English	1	Dictator Game	Dictator Game		Not provided	Computer		Remote (participant does not need to be in clinic or study site)		Self-administered with no supervision			Composite/Global/Total	Not provided			Not provided			Not provided			Participants recruited online may be more representative than student samples, but a more culturally diverse sample should be targeted to examine general psychological foundations. Follow-up studies in different experimental settings areneeded to verify the robustness of these findings.	Dictator Game	Social DM
2024-01-09 12:50:08.752 ID:6078	2024-01-09 12:50:08	11	6078	‘Cool’ and ‘Hot’ executive functions in suicide attempters with major_x000D__x000D__x000D__x000D_ depressive disorder	10.1016/j.jad.2018.04.057	Only small proportion of patients with major depressive disorder (MDD) achieves remission and the majority of them do not achieve long-term functional recovery. One of the neuropsychological domains that have been shown to be particularly impaired in depression, is that of executive function (EF). We examined whether the patients with MDD with and without suicide attempts had deteriorated ‘cool’ …	Functional outcomes,Emotion (affective, non-cognitive) DM		Other	Chinese	1	Iowa Gambling Task (IGT)	Iowa Gambling Task (IGT)	Bechara et al., 1994	Not provided	Computer		In-person (participant needs to be in the same physical location with the examiner)		Self-administered under supervision			Composite/Global/Total	Not provided			Not provided			Not provided				Iowa Gambling Task (IGT)	Risk-Taking / Impulsivity
2024-01-09 14:35:32.744 ID:12027	2024-01-09 14:35:32	11	12027	Decision-making of patients with major depressive disorder in_x000D__x000D__x000D__x000D_ the framework of action control	10.1080/13546805.2019.1685481	MDD appears to have an impact on dynamic DM processes, while basic processes are preserved. Limitations as well as directions for future research are discussed with regard to the neurocognitive model of depression.	Functional outcomes,Emotion (affective, non-cognitive) DM		Other	French	1	Iowa Gambling Task (IGT)	Iowa Gambling Task (IGT)	Bechara, 2007	Not provided	Computer		In-person (participant needs to be in the same physical location with the examiner)		Self-administered with no supervision		Total	Composite/Global/Total	Not provided			Not provided			Not provided				Iowa Gambling Task (IGT)	Risk-Taking / Impulsivity
2024-01-09 14:35:32.744 ID:12027	2024-01-09 14:35:32	11	12027	Decision-making of patients with major depressive disorder in_x000D__x000D__x000D__x000D_ the framework of action control	10.1080/13546805.2019.1685481	MDD appears to have an impact on dynamic DM processes, while basic processes are preserved. Limitations as well as directions for future research are discussed with regard to the neurocognitive model of depression.	Functional outcomes,Emotion (affective, non-cognitive) DM		Other	French	2	Reversal Learning Task (RLT)	Reversal Learning Task (RLT)	Fellows and Farah (2003)	Not provided	Computer		In-person (participant needs to be in the same physical location with the examiner)		Self-administered with no supervision			Composite/Global/Total	Not provided			Not provided			Not provided				Reversal Learning Task (RLT)	Information Processing, Jumping to Conclusions, and Cognitive Flexibility
2024-01-09 17:09:51.691 ID:4153	2024-01-09 17:09:51	3	4153	Are Signals Regulating Energy Homeostasis Related to Neuropsychological and Clinical Features of Gambling Disorder? A Case–Control Study	10.3390/nu14235084	Other neurobiological features linked to addictive-related disorders include impaired_x000D__x000D__x000D__x000D_ neuropsychological processes not only regarding executive functions, such as response_x000D__x000D__x000D__x000D_ inhibition, self-regulation, decision-making, cognitive flexibility, and planning but also_x000D__x000D__x000D__x000D_ working memory [38–42]. These cognitive functions ha…	Emotion (affective, non-cognitive) DM,Other	DM more broadly related to reward processing/impulsivity/risky DM in gambling addiction	Spanish		1	Iowa Gambling Task (IGT)	Iowa Gambling Task (IGT)	Bechara et al., 1994	Not provided	Computer		In-person (participant needs to be in the same physical location with the examiner)		Self-administered with no supervision		IGT: block-1; IGT: block-2; IGT: block-3; IGT: block-4; IGT: block-5; IGT: net total; IGT: learning; IGT: risk	Subscore	Not provided			Not provided			Not provided				Iowa Gambling Task (IGT)	Risk-Taking / Impulsivity
2024-01-09 17:45:06.346 ID:4246	2024-01-09 17:45:06	3	4246	Attentional Bias, "cool" and "hot" Executive Functions in Obese Patients: Roles of Body Mass Index, Binge Eating, and Eating Style	10.1097/JCP.0000000000001016	s hot EF [executive function] refers to motivationally significant affective operations (eg, affective decision making).21_x000D__x000D__x000D__x000D_ Many studies have shown that obese patients perform worse cool_x000D__x000D__x000D__x000D_ and hot EFs than the normal-weight controls, such as inhibitory_x000D__x000D__x000D__x000D_ control,23 set shifting,24 and affective decision making.25 Impai…	Emotion (affective, non-cognitive) DM		Other	doesn't state; assuming Taiwanese	1	Iowa Gambling Task (IGT)	Iowa Gambling Task (IGT)	Bechara et al., 1994	Not provided	Not provided		In-person (participant needs to be in the same physical location with the examiner)		Self-administered with no supervision		IGT-net global score; IGT: block-1; IGT: block-2; IGT: block-3; IGT: block-4; IGT: block-5	Subscore	Not provided			Not provided			Not provided				Iowa Gambling Task (IGT)	Risk-Taking / Impulsivity
2024-01-09 18:36:53.7 ID:4381	2024-01-09 18:36:53	3	4381	Cognition in Recent Suicide Attempts: Altered Executive Function	10.3389/fpsyt.2021.701140		Emotion (affective, non-cognitive) DM	DM in major depressive disorder with recent suicide attempt	Spanish		1	Iowa Gambling Task (IGT)	Iowa Gambling Task (IGT)	Bechara et al., 1994	Not provided	Not provided		In-person (participant needs to be in the same physical location with the examiner)		Self-administered with no supervision		Decision making (IGT net score)	Composite/Global/Total	Not provided			Not provided			Not provided				Iowa Gambling Task (IGT)	Risk-Taking / Impulsivity
2024-01-10 18:51:56.303 ID:1675	2024-01-10 18:51:56	3	1675	Ineffective risk-reward learning in schizophrenia	10.1016/j.psychres.2020.113370	Reward-oriented decision-making entails learning from positive and negative environmental feedback to upgrade the values placed on different presented options (Hélie et al., 2017).	Emotion (affective, non-cognitive) DM,Not provided,Other	risk taking more generally; in a clinical sample	English		1	Balloon Analogue Risk Task (BART)	Balloon Analogue Risk Task (BART)	Weinberger et al., 1994	Not provided	Computer		In-person (participant needs to be in the same physical location with the examiner)		Self-administered with no supervision		BART-average inflations; BART-total pops; BART-earnings; BART-mean reaction time	Subscore	Not provided			Not provided			Not provided				Balloon Analogue Risk Task (BART)	Risk-Taking / Impulsivity
2024-01-11 04:10:45.852 ID:435	2024-01-11 04:10:45	2	435	Cognitive modelling to assess decision-making impairments in patients with current depression and with/without suicide history_x000D__x000D__x000D__x000D_	10.1016/j.euroneuro.2020.04.006		Emotion (affective, non-cognitive) DM	ambiguity and risk	Other	French	1	Iowa Gambling Task (IGT)	Iowa Gambling Task (IGT)	Busemeyer, J.R., Stout, JC., 2002. A contribution of cognitive decision models to clinical assessment; decomposing performance on the Bechara gambling task. Psychology. Assess. 14, 253-262.	Not provided	Computer				Not provided		IGT	Composite/Global/Total	Not provided			Not provided			Not provided				Iowa Gambling Task (IGT)	Risk-Taking / Impulsivity
2024-01-11 08:54:11.915 ID:5118	2024-01-11 08:54:11	11	5118	Behavioral and Electrophysiological Arguments in Favor of a Relationship between Impulsivity, Risk-Taking, and Success on the Iowa Gambling Task	10.3390/brainsci9100248	The aim of the present study was to further investigate the relationship between impulsivity, risk-taking, and IGT performance. We examined whether the ability to develop a correct strategy on the IGT requires specific levels of trait impulsivity and risk-taking on the BART.	Financial DM,Functional outcomes,Emotion (affective, non-cognitive) DM		Other	French	1	Iowa Gambling Task (IGT)	Iowa Gambling Task (IGT)	Bechara, et al., 1994	Not provided	Computer		In-person (participant needs to be in the same physical location with the examiner)		Self-administered under supervision		Net Score	Composite/Global/Total	Not provided			Not provided			Not provided				Iowa Gambling Task (IGT)	Risk-Taking / Impulsivity
2024-01-11 12:03:14 ID:5879	2024-01-11 12:03:14	11	5879	Temperament, character and decision-making characteristics of patients with major depressive disorder following a suicide attempt	10.1371/journal.pone.0251935	Multiple psychological factors of suicidal behaviour have been identified so far; however, little is known about state-dependent alterations and the interplay of the most prominent components in a suicidal crisis. Thus, the combined effect of particular personality characteristics and decision-making performance was observed within individuals who recently attempted suicide during a major depress…	Functional outcomes,Emotion (affective, non-cognitive) DM		Other	Hungarian	1	IGT ABCD version	Iowa Gambling Task (IGT)- modified	Bechara, et al., 1994	Not provided	Computer		In-person (participant needs to be in the same physical location with the examiner)		Self-administered under supervision		Net Score	Composite/Global/Total	Not provided			Not provided			Not provided				Iowa Gambling Task (IGT)	Risk-Taking / Impulsivity
2024-01-11 12:03:14 ID:5879	2024-01-11 12:03:14	11	5879	Temperament, character and decision-making characteristics of patients with major depressive disorder following a suicide attempt	10.1371/journal.pone.0251935	Multiple psychological factors of suicidal behaviour have been identified so far; however, little is known about state-dependent alterations and the interplay of the most prominent components in a suicidal crisis. Thus, the combined effect of particular personality characteristics and decision-making performance was observed within individuals who recently attempted suicide during a major depress…	Functional outcomes,Emotion (affective, non-cognitive) DM		Other	Hungarian	2	IGT EFGH	Iowa Gambling Task (IGT)- modified	Bechara, et al., 2000	Not provided	Computer		In-person (participant needs to be in the same physical location with the examiner)		Self-administered under supervision		Net Score	Composite/Global/Total	Not provided			Not provided			Not provided				Iowa Gambling Task (IGT)	Risk-Taking / Impulsivity
2024-01-11 18:52:48.43 ID:6764	2024-01-11 18:52:48	3	6764	Aberrant Temporal Variability in Brain Regions during Risk Decision Making in Patients with Bipolar I Disorder: A Dynamic Effective Connectivity Study	10.1016/j.neuroscience.2021.06.024	Balloon Analog Risk Task (BART) (Kohno et al., 2016;_x000D__x000D__x000D__x000D_ Lejuez et al., 2002; Li et al., 2020) is a reliable and efficient model to assess individual risk behavior propensity_x000D__x000D__x000D__x000D_ (Pei et al., 2020). The performance on the BART is correlated with real-world risk behaviors (Lejuez et al., 2003,_x000D__x000D__x000D__x000D_ 2002), such as substance use …	Emotion (affective, non-cognitive) DM,Other	risky DM more generally	English		1	Balloon Analog Risk Task (BART)	Balloon Analogue Risk Task (BART)	Lejuez et al., 2002	Not provided	Computer		In-person (participant needs to be in the same physical location with the examiner)		Self-administered with no supervision		BART-reaction time (RT); BART-adjusted pumps; BART-explosion rate; BART-cash out	Subscore	Not provided			Not provided			Not provided				Balloon Analogue Risk Task (BART)	Risk-Taking / Impulsivity
2024-01-11 20:35:45.58 ID:70	2024-01-11 20:35:45	3	70	A generic brain connectome map linked to different types of everyday decision-making in old age	10.1007/s00429-019-02013-5		Financial DM,Emotion (affective, non-cognitive) DM,Other	risky DM and behaviors more generally	English		4	Balloon Analogue Risk Task (BART)	Balloon Analogue Risk Task (BART)		11-30 minutes	Computer		In-person (participant needs to be in the same physical location with the examiner)		Self-administered with no supervision		BART-performance score (weighted avg of earnings; z-scored)	Composite/Global/Total	Not provided			Not provided			Not provided				Balloon Analogue Risk Task (BART)	Risk-Taking / Impulsivity
2024-01-11 20:35:45.58 ID:70	2024-01-11 20:35:45	3	70	A generic brain connectome map linked to different types of everyday decision-making in old age	10.1007/s00429-019-02013-5		Financial DM,Emotion (affective, non-cognitive) DM,Other	risky DM and behaviors more generally	English		2	Likelihood subscale of the Domain-Specific Risk-Taking (DOSPERT)	Domain-Specific Risk-Taking Scale (DOSPERT)	Blais & Weber, 2006	Not provided	Not provided		In-person (participant needs to be in the same physical location with the examiner)		Self-administered with no supervision		DOSPERT-Total; DOSPERT-Ethical; DOSPERT-Financial; DOSPERT-Health; DOSPERT-Recreational; DOSPERT-Social	Subscore	DM measure has subscales. Internal consistency of each subscale:	Cronbach alpha>.70 across all domains		Not provided			Not provided				Domain-Specific Risk-Taking Scale (DOSPERT)	Multiple DM domains
2024-01-11 20:35:45.58 ID:70	2024-01-11 20:35:45	3	70	A generic brain connectome map linked to different types of everyday decision-making in old age	10.1007/s00429-019-02013-5		Financial DM,Emotion (affective, non-cognitive) DM,Other	risky DM and behaviors more generally	English		3	Iowa Gambling Task (IGT)	Iowa Gambling Task (IGT)		11-30 minutes	Computer		In-person (participant needs to be in the same physical location with the examiner)		Self-administered with no supervision		IGT-net score (z-scored)	Composite/Global/Total	Not provided			Not provided			Not provided				Iowa Gambling Task (IGT)	Risk-Taking / Impulsivity
2024-01-12 00:55:03.228 ID:2037	2024-01-12 00:55:03	2	2037	Intertemporal choice reflects value comparison rather than self-control: insights from confidence judgements_x000D__x000D__x000D__x000D_	10.1098/rstb.2021.0338	Tested whether "Intertemporal decision-making ... measure[s] self-control with ... treating choices of smaller, sooner rewards as failed attempts to override immediate temptation."	Emotion (affective, non-cognitive) DM	inter temporal decision making	Other	intertemporal decision making	1	Monetary Choice Questionnaire	Monetary Choice Questionnaire (MCQ)	Lempert KM, et al. 2020 Neural and behavioral correlates of declarative memory are associated with temporal discounting in older adults. Neuropsychologia 146, 1–49. (doi:10.1016/j. neuropsychologia.2020.107549)	Not provided	Not provided		Remote (participant does not need to be in clinic or study site)		Not provided		MCQ	Composite/Global/Total	Not provided			Not provided			Not provided				Monetary Choice Questionnaire (MCQ)	Risk-Taking / Impulsivity
2024-01-12 12:21:49.476 ID:1595	2024-01-12 12:21:49	17	1595	Social Information Processing in Substance Use Disorders: Insights From an Emotional Go-Nogo Task	10.3389/fpsyt.2021.672488		Functional outcomes,Emotion (affective, non-cognitive) DM		English		1	Emotional Go-No/Go Task (EGNG)	Emotional Go-No/Go Task (EGNG)	Tottenham N, Hare TA, Casey BJ. Behavioral assessment of emotion discrimination, emotion regulation, and cognitive control in childhood, adolescence, and adulthood. Front Psychol. (2011) 2:39. doi: 10.3389/fpsyg.2011.00039	6-10 minutes	Computer		In-person (participant needs to be in the same physical location with the examiner)		Self-administered under supervision		Emotional Go-NoGo Task (EGNG)	Subscore	Not provided			Not provided			Not provided			We also wished to determine whether attentional bias toward faces (ostensibly indexed by altered RT) related to motivation and affective symptomatology, as a marker of internal validity. Notably, eye-tracking research indicates that individuals with anxiety show a bias in initial gaze orientation toward fearful faces (26), suggesting increased reflexive attentional capture by threat. To assess th…	Emotional Go-No/Go Task (EGNG)	Emotion/Affect
2024-01-12 14:15:07.365 ID:15622	2024-01-12 14:15:07	3	15622	Working memory capacity predicts individual differences in social-distancing compliance during the COVID-19 pandemic in the United States	10.1073/pnas.2008868117		Emotion (affective, non-cognitive) DM,Other	Fairness (i.e., moral) DM	English		1	Fairness norm compliance task (modified ultimatum game)	Ultimatum Game- modified	Ruff et al., 2013	Not provided	Computer		Remote (participant does not need to be in clinic or study site)		Self-administered with no supervision		Transfered MUs (money units) from Player A to B	Composite/Global/Total	Not provided			Not provided			Not provided				Ultimatum Game	Social DM
2024-01-12 15:16:25.873 ID:3427	2024-01-12 15:16:25	17	3427	The Relationship Between Decision-making Capacity and the Domains of Awareness in Alzheimer Disease	10.1097/WAD.0000000000000484	Decision-making capacity is the process of making choices by identifying a decision, gathering informa- tion and assessing alternative resolutions, and selecting an appropriate action from several possible actions. _x000D__x000D__x000D__x000D_ _x000D__x000D__x000D__x000D_ The decision-making process encompasses four main abilities: understanding the relevant information, apprecia- tion of implica…	Functional outcomes,Emotion (affective, non-cognitive) DM		Other	Portuguese	1	MacArthur Competence Assessment Tool for Treatment (MacCAT-T)	MacArthur Competence Assessment Tool for Treatment (MacCAT-T)		Not provided	Semi-structured interview guides		In-person (participant needs to be in the same physical location with the examiner)		Administered by an examiner/researcher/clinician		MacArthur Competence Assessment Tool for Treatment (MacCAT-T)	Subscore	Not provided			Not provided			Not provided				MacArthur Competence Assessment Tool for Treatment (MacCAT-T)	DM Effectiveness
2024-01-12 15:32:13.785 ID:5889	2024-01-12 15:32:13	17	5889	Time will tell: Decision making in premanifest and manifest Huntington’s disease	10.1002/brb3.1843		Functional outcomes,Emotion (affective, non-cognitive) DM		Other	German	1	Beads Task	Beads Task	Djamshidian et al., 2012	Not provided	Other (Please specify):	Physical task of drawing beads from two cups	In-person (participant needs to be in the same physical location with the examiner)		Administered by an examiner/researcher/clinician		Beads Task	Composite/Global/Total	Not provided			Not provided			Not provided				Beads Task	Goal‐Directed Behavior (effort/reward/other)
2024-01-12 15:41:41.415 ID:6491	2024-01-12 15:41:41	3	6491	Enhanced self-reported affect and prosocial behaviour without differential physiological responses in mirror-sensory synaesthesia	10.1098/rstb.2019.0395	To stimulate_x000D__x000D__x000D__x000D_ altruistic behaviour in the laboratory, economic games based on_x000D__x000D__x000D__x000D_ game theory are often used [45]. The basic idea involves one_x000D__x000D__x000D__x000D_ player dividing a sum of money between himself or herself_x000D__x000D__x000D__x000D_ and a second player. In a ‘Dictator’s game’ [46] the second_x000D__x000D__x000D__x000D_ pla…	Emotion (affective, non-cognitive) DM,Other	empathy and altruistic (i.e., moral) DM	Other	Did not indicate; assuming Dutch	1	one-shot Dictator’s game	Dictator Game	Eckel & Grossman, 1996	Not provided	Computer		Remote (participant does not need to be in clinic or study site)		Self-administered with no supervision		Amount of money donated	Composite/Global/Total	Not provided			Not provided			Not provided				Dictator Game	Social DM
2024-01-12 15:45:01.992 ID:13475	2024-01-12 15:45:01	17	13475	Altruism in Parkinson’s Disease	10.1037/neu0000740		Emotion (affective, non-cognitive) DM,Other	Pro-sociality / reward-based DM	English		1	Dictator Game	Dictator Game	Kahneman et al., 1986	Not provided	Semi-structured interview guides		In-person (participant needs to be in the same physical location with the examiner)		Administered by an examiner/researcher/clinician		Dictator Game	Subscore	Not provided			Not provided			Not provided				Dictator Game	Social DM
2024-01-12 15:45:01.992 ID:13475	2024-01-12 15:45:01	17	13475	Altruism in Parkinson’s Disease	10.1037/neu0000740		Emotion (affective, non-cognitive) DM,Other	Pro-sociality / reward-based DM	English		2	Altruistic Intertemporal Choice Task			Not provided	Computer		In-person (participant needs to be in the same physical location with the examiner)		Self-administered under supervision		Altruistic Intertemporal Choice Task	Subscore	Not provided			Not provided			Not provided				Altruistic Intertemporal Choice Task	Goal‐Directed Behavior (effort/reward/other)
2024-01-12 17:43:58.372 ID:13917	2024-01-12 17:43:58	3	13917	Amygdala volume is associated with risky probability cognition in gambling disorder	10.1111/adb.12640		Emotion (affective, non-cognitive) DM,Other	risky choice/DM more generally amongst those with gambling disorder	Other	Japanese	1	Risky choice task	Risky Choice Task	Takahashi et al. 2010	Not provided	Computer		In-person (participant needs to be in the same physical location with the examiner)		Self-administered with no supervision		distortion parameter; elevation parameter	Subscore	Not provided			Not provided			Not provided				Risky Choice Task	Risk-Taking / Impulsivity
2024-01-13 10:33:48.816 ID:3591	2024-01-13 10:33:48	3	3591	Distinct motivations to seek out information in healthy individuals and problem gamblers	10.1038/s41398-021-01523-3	Here, we explicitly compare novelty-seeking and general_x000D__x000D__x000D__x000D_ information-seeking in a modified version of the bandit task,_x000D__x000D__x000D__x000D_ which makes it possible to dissociate the relative contribution of_x000D__x000D__x000D__x000D_ expected reward, novelty, and general information as motivating_x000D__x000D__x000D__x000D_ factors in choice behavior. In particu…	Emotion (affective, non-cognitive) DM,Other	Reward/information seeking in DM more generally	Other	doesn't state; either English or Dutch?	1	Bandit task (modified)	Bandit Task - modified	Cogliati Dezza et al., 2017	Not provided	Computer		In-person (participant needs to be in the same physical location with the examiner)		Self-administered with no supervision		Novelty-seeking; Reward-seeking; General information-seeking; Undirected exploration	Subscore	Not provided			Not provided			Not provided				Bandit Task	Goal‐Directed Behavior (effort/reward/other)
2024-01-13 11:37:25.717 ID:3817	2024-01-13 11:37:25	3	3817	Paranormal Experience Profiles and Their Association With Variations in Executive Functions: A Latent Profile Analysis	10.3389/fpsyg.2021.778312		Functional outcomes, Emotion (affective, non-cognitive) DM	DM more generally as an executive function outcome	English		1	Decision Making Questionnaire (DMQ; the Control and Instinctiveness subscales)	Decision-Making Questionnaire (DMQ)	French et al., 1993	Not provided	Computer		Remote (participant does not need to be in clinic or study site)		Self-administered with no supervision		Decision making (a composite of the Control and Instinctiveness subscales)	Composite/Global/Total	Internal consistency in this sample (no subscale):	alpha = 0.73		Not provided			Not provided			The scale has been psychometrically validated (French et al., 1993) and used in published studies (Douse and McManus, 1993; Kumar and Gupta, 2017).	Decision-Making Questionnaire (DMQ)	Risk-Taking / Impulsivity
2024-01-13 11:54:03.049 ID:8989	2024-01-13 11:54:03	17	8989	Interactions between decision-making and emotion in behavioral-variant frontotemporal dementia and Alzheimer’s disease	10.1093/scan/nsaa085		Emotion (affective, non-cognitive) DM		English		1	Delay-Discounting Task (w/ Monetary Choice Questionnaire (MCQ))	Monetary Choice Questionnaire (MCQ)	Kirby et al., 1999	Not provided	Computer		In-person (participant needs to be in the same physical location with the examiner)		Administered by an examiner/researcher/clinician		Delay-Discounting Task (w/ Mon- etary Choice Questionnaire (MCQ))	Composite/Global/Total	Not provided			Not provided			Not provided				Monetary Choice Questionnaire (MCQ)	Risk-Taking / Impulsivity
2024-01-13 12:23:37.472 ID:3963	2024-01-13 12:23:37	3	3963	Intact responses to non-drug rewards in long-term opioid maintenance treatment	10.1038/s41386-019-0377-9	Disrupted reward processing is a central component in neurobiological theories of drug addiction [1–5]. ... To determine whether reduced responsiveness to non-drug_x000D__x000D__x000D__x000D_ rewards are a necessary consequence of opioid dependence, we_x000D__x000D__x000D__x000D_ assessed reward responses in a unique group of patients with_x000D__x000D__x000D__x000D_ opioid dependence. ... As a b…	Emotion (affective, non-cognitive) DM,Other	reward processing as part of DM more generally	Other	not indicated; Norwegian?	1	probabilistic reward task (PRT)	Probabilistic Reward Task (PRT)	Pizzagalli et al., 2005	Not provided	Computer		In-person (participant needs to be in the same physical location with the examiner)		Self-administered with no supervision		Reward responsiveness: PRT-reaction time; PRT-accuracy; PRT-response bias; PRT-discriminability	Subscore	Not provided			Not provided			Not provided				Probabilistic Reward Task (PRT)	Risk-Taking / Impulsivity
2024-01-14 11:52:35.766 ID:5627	2024-01-14 11:52:35	17	5627	Hypoactivation in the precuneus and posterior cingulate cortex during ambiguous decision making in individuals with HIV	10.1007/s13365-021-00981-1	Decision making involves cognitive functioning in multiple cognitive domains. Risky decision making always involves uncertainty about whether a desirable outcome will be achieved._x000D__x000D__x000D__x000D_ _x000D__x000D__x000D__x000D_ *ambiguous decision making is thought to involve intuitive, emotional processes (Brand et al. 2008)	Financial DM,Emotion (affective, non-cognitive) DM		English		1	fMRI Gambling Task	Incentive-Compatible Risk Preference Task- modified (fMRI)	Huettel et al. (2006)	11-30 minutes	Other (Please specify):	Computerized task projected on a screen (in order to be visible from fMRI)	In-person (participant needs to be in the same physical location with the examiner)		Self-administered under supervision		fMRI Gambling Task	Composite/Global/Total	Not provided			Not provided			Not provided				Incentive-Compatible Risk Preference Task (fMRI)	Risk-Taking / Impulsivity
2024-01-14 12:03:59.809 ID:7089	2024-01-14 12:03:59	3	7089	Acute effects of alcohol on social and personal decision making	10.1038/s41386-021-01218-9	Here, we therefore investigated how moderate acute alcohol_x000D__x000D__x000D__x000D_ intoxication influences basic social and personal decision making_x000D__x000D__x000D__x000D_ central to a wide variety of everyday behaviors: altruistic behavior_x000D__x000D__x000D__x000D_ and distributional preference, moral judgment, waiting impulsivity,_x000D__x000D__x000D__x000D_ and choice under risk.	Emotion (affective, non-cognitive) DM,Other	impulsive/risky DM more generally; moral DM	Other	Doesn't indicate; Swedish?	2	Standard prospect-theory gambles (risk taking)	Balloon Analogue Risk Task (BART)	Kahneman & Tversky, 1979	Not provided	Computer		In-person (participant needs to be in the same physical location with the examiner)		Self-administered with no supervision		Proportion of risky choices (gain, loss, mixed domains)	Subscore	Not provided			Not provided			Not provided				Balloon Analogue Risk Task (BART)	Risk-Taking / Impulsivity
2024-01-14 12:03:59.809 ID:7089	2024-01-14 12:03:59	3	7089	Acute effects of alcohol on social and personal decision making	10.1038/s41386-021-01218-9	Here, we therefore investigated how moderate acute alcohol_x000D__x000D__x000D__x000D_ intoxication influences basic social and personal decision making_x000D__x000D__x000D__x000D_ central to a wide variety of everyday behaviors: altruistic behavior_x000D__x000D__x000D__x000D_ and distributional preference, moral judgment, waiting impulsivity,_x000D__x000D__x000D__x000D_ and choice under risk.	Emotion (affective, non-cognitive) DM,Other	impulsive/risky DM more generally; moral DM	Other	Doesn't indicate; Swedish?	1	Waiting impulsivity task (i.e., delay discounting)	Delay Discounting Task (DDT)	Hariri et al., 2006	Not provided	Computer		In-person (participant needs to be in the same physical location with the examiner)		Self-administered with no supervision		General impatience (proportion of smaller awards delivered sooner [than larger rewards delivered later]); Present bias (specific form of impatience; difference in proportion of smaller-sooner between blocks)	Subscore	Not provided			Not provided			Not provided				Delay Discounting Task (DDT)	Risk-Taking / Impulsivity
2024-01-14 12:03:59.809 ID:7089	2024-01-14 12:03:59	3	7089	Acute effects of alcohol on social and personal decision making	10.1038/s41386-021-01218-9	Here, we therefore investigated how moderate acute alcohol_x000D__x000D__x000D__x000D_ intoxication influences basic social and personal decision making_x000D__x000D__x000D__x000D_ central to a wide variety of everyday behaviors: altruistic behavior_x000D__x000D__x000D__x000D_ and distributional preference, moral judgment, waiting impulsivity,_x000D__x000D__x000D__x000D_ and choice under risk.	Emotion (affective, non-cognitive) DM,Other	impulsive/risky DM more generally; moral DM	Other	Doesn't indicate; Swedish?	3	Balloon Analog Risk Task (BART)	Dictator Game	Lejuez et al., 2002	Not provided	Computer		In-person (participant needs to be in the same physical location with the examiner)		Self-administered with no supervision		Average pumps per balloon	Composite/Global/Total	Not provided			Not provided			Not provided				Dictator Game	Social DM
2024-01-14 12:03:59.809 ID:7089	2024-01-14 12:03:59	3	7089	Acute effects of alcohol on social and personal decision making	10.1038/s41386-021-01218-9	Here, we therefore investigated how moderate acute alcohol_x000D__x000D__x000D__x000D_ intoxication influences basic social and personal decision making_x000D__x000D__x000D__x000D_ central to a wide variety of everyday behaviors: altruistic behavior_x000D__x000D__x000D__x000D_ and distributional preference, moral judgment, waiting impulsivity,_x000D__x000D__x000D__x000D_ and choice under risk.	Emotion (affective, non-cognitive) DM,Other	impulsive/risky DM more generally; moral DM	Other	Doesn't indicate; Swedish?	4	Moral dilemmas (trolley problems)	Dictator Game	Foot, 1978; Thomson, 1985	Not provided	Computer		In-person (participant needs to be in the same physical location with the examiner)		Self-administered with no supervision		Proportion of utilitarian choices	Composite/Global/Total	Not provided			Not provided			Not provided				Dictator Game	Social DM
2024-01-14 12:03:59.809 ID:7089	2024-01-14 12:03:59	3	7089	Acute effects of alcohol on social and personal decision making	10.1038/s41386-021-01218-9	Here, we therefore investigated how moderate acute alcohol_x000D__x000D__x000D__x000D_ intoxication influences basic social and personal decision making_x000D__x000D__x000D__x000D_ central to a wide variety of everyday behaviors: altruistic behavior_x000D__x000D__x000D__x000D_ and distributional preference, moral judgment, waiting impulsivity,_x000D__x000D__x000D__x000D_ and choice under risk.	Emotion (affective, non-cognitive) DM,Other	impulsive/risky DM more generally; moral DM	Other	Doesn't indicate; Swedish?	5	Single-shot Dictator Game		Forsythe et al., 1994	Not provided	Computer		In-person (participant needs to be in the same physical location with the examiner)		Self-administered with no supervision		Donation to charity	Composite/Global/Total	Not provided			Not provided			Not provided				Dictator Game	Social DM
2024-01-14 12:03:59.809 ID:7089	2024-01-14 12:03:59	3	7089	Acute effects of alcohol on social and personal decision making	10.1038/s41386-021-01218-9	Here, we therefore investigated how moderate acute alcohol_x000D__x000D__x000D__x000D_ intoxication influences basic social and personal decision making_x000D__x000D__x000D__x000D_ central to a wide variety of everyday behaviors: altruistic behavior_x000D__x000D__x000D__x000D_ and distributional preference, moral judgment, waiting impulsivity,_x000D__x000D__x000D__x000D_ and choice under risk.	Emotion (affective, non-cognitive) DM,Other	impulsive/risky DM more generally; moral DM	Other	Doesn't indicate; Swedish?	6	Dictator game (multiple rounds)		Forsythe et al., 1994	Not provided	Computer		In-person (participant needs to be in the same physical location with the examiner)		Self-administered with no supervision		Proportion equality (prop of equal $ allocation chosen over efficient $ allocation)	Composite/Global/Total	Not provided			Not provided			Not provided				Dictator Game	Social DM
2024-01-14 12:25:05.084 ID:4261	2024-01-14 12:25:05	3	4261	Age-related differences in ventral striatal and default mode network function during reciprocated trust	10.1016/j.neuroimage.2022.119267	Social relationships change across the lifespan as social networks narrow and motivational priorities shift to the_x000D__x000D__x000D__x000D_ present. Interestingly, aging is also associated with changes in executive function, including decision-making_x000D__x000D__x000D__x000D_ abilities, but it remains unclear how age-related changes in both domains interact to impact financial decisions_x000…	Financial DM,Emotion (affective, non-cognitive) DM,Other	social DM	English		1	Trust Game task	Trust Game	Fareri et al., 2015	Not provided	Computer		In-person (participant needs to be in the same physical location with the examiner)		Self-administered with no supervision		Amount of money invested into partner (trust decision)	Composite/Global/Total	Not provided			Not provided			Not provided				Trust Game	Social DM
2024-01-14 12:52:40.612 ID:9739	2024-01-14 12:52:40	3	9739	Altruistic decisions following penetrating traumatic brain injury	10.1093/brain/awy064	Altruistic, or costly, punishment and helping lie at the core_x000D__x000D__x000D__x000D_ of interpersonal cooperation in all human societies_x000D__x000D__x000D__x000D_ (Henrich et al., 2006), and, by extension, of legal codes_x000D__x000D__x000D__x000D_ and norms (Green and Groff, 2003). Altruistic punishment_x000D__x000D__x000D__x000D_ and helping entail costs to punish norm violators and supp…	Emotion (affective, non-cognitive) DM,Other	altruistic/moral DM	English		1	Altruistic Decision Task (modified)	Altruistic Decision Task- modified	Moll et al., 2006	Not provided	Computer		In-person (participant needs to be in the same physical location with the examiner)		Self-administered with no supervision		Amount saved (for self); Amount spent (punishment); Amount spent (donation)	Subscore	Not provided			Not provided			Not provided				Altruistic Decision Task	Social DM
2024-01-14 13:37:10.011 ID:7492	2024-01-14 13:37:10	3	7492	An fMRI-Based Brain Marker of Individual Differences in Delay Discounting	10.1523/JNEUROSCI.1343-22.2022	Many decisions in life have consequences at different points in_x000D__x000D__x000D__x000D_ time. For example, most people need to decide whether to put_x000D__x000D__x000D__x000D_ part of their paycheck toward a retirement fund or spend it on_x000D__x000D__x000D__x000D_ something fun, like a short vacation. These trade-offs between_x000D__x000D__x000D__x000D_ options that are immediately rewardi…	Emotion (affective, non-cognitive) DM,Other	impulsivity in DM more generally	English		1	Intertemporal choice task (delay discounting)	Delay Discounting Task (DDT)		Not provided	Computer		In-person (participant needs to be in the same physical location with the examiner)		Self-administered with no supervision		proportion of smaller-sooner choices; model-based discounting parameter k	Subscore	Not provided			Not provided			Not provided				Delay Discounting Task (DDT)	Risk-Taking / Impulsivity
2024-01-14 14:02:32.443 ID:4683	2024-01-14 14:02:32	3	4683	An fMRI study of decision-making under sunk costs in gambling disorder	10.1016/j.euroneuro.2018.09.006	Sunk cost effect is the tendency to continue an investment,_x000D__x000D__x000D__x000D_ or take an action, even though it has higher future costs_x000D__x000D__x000D__x000D_ than benefits, if costs of time, money, or effort were previously incurred (Arkes and Blumer, 1985; Bogdanov et al.,_x000D__x000D__x000D__x000D_ 2017). Because an invested sunk cost cannot be recovered, a_x000D__x000D__x000D_…	Financial DM,Emotion (affective, non-cognitive) DM,Other	sunk cost in DM more generally, but can have implications for financial DM(?)	Other	Japanese	1	Sunk cost task	Sunk Cost Task	Fujino et al., 2016	11-30 minutes	Computer		In-person (participant needs to be in the same physical location with the examiner)		Self-administered with no supervision		Sunk cost effect score (reaction time also collected)	Composite/Global/Total	Not provided			Not provided			Not provided				Sunk Cost Task	Multiple DM domains
2024-01-14 14:33:30.309 ID:5481	2024-01-14 14:33:30	17	5481	The comparison of risky and ambiguity decision making and cool executive functions between patients with obsessive compulsive disorder and healthy controls	10.1590/0101-60830000000170	Decision-making is a cognitive process that provides making appropriate selections for different situations.	Functional outcomes,Emotion (affective, non-cognitive) DM		Other	Turkish	1	Iowa Gambling Task (IGT)	Iowa Gambling Task (IGT)	Bechara et al.	Not provided	Not provided		In-person (participant needs to be in the same physical location with the examiner)		Self-administered under supervision		Iowa Gambling Task (IGT)	Composite/Global/Total	Not provided			Not provided			Not provided				Iowa Gambling Task (IGT)	Risk-Taking / Impulsivity
2024-01-14 15:14:38.717 ID:8066	2024-01-14 15:14:38	3	8066	A Novel, Expert-Endorsed, Neurocognitive Digital Assessment Tool for Addictive Disorders: Development and Validation Study	10.2196/44414		Emotion (affective, non-cognitive) DM,Other	impulsivity and DM more generally	English		1	Balloon Analogue Risk Task (BART)	Balloon Analogue Risk Task (BART)	Read et al., 2002	Not provided	Computer		Remote (participant does not need to be in clinic or study site)		Self-administered with no supervision		BART-bursts; BART-mean pumps; BART-total money earned; BART-coefficient of variability	Subscore	Not provided			Not provided			Not provided			Bursts, mean pumps, total money earned, and the coefficient_x000D__x000D__x000D__x000D_ of variability did not significantly differ between the gamified_x000D__x000D__x000D__x000D_ and standard BART (P&gt;.05; see Table 1). The gamified BART_x000D__x000D__x000D__x000D_ was significantly associated with all corresponding metrics of_x000D__x000D__x000D__x000D_ the standard BART (Figure 2)._x000D__x…	Balloon Analogue Risk Task (BART)	Risk-Taking / Impulsivity
2024-01-14 15:14:38.717 ID:8066	2024-01-14 15:14:38	3	8066	A Novel, Expert-Endorsed, Neurocognitive Digital Assessment Tool for Addictive Disorders: Development and Validation Study	10.2196/44414		Emotion (affective, non-cognitive) DM,Other	impulsivity and DM more generally	English		2	Gamified Balloon Analog Risk Task	Balloon Analogue Risk Task (BART) - gamified	Leeman et al., 2014	1-5 minutes	Computer		Remote (participant does not need to be in clinic or study site)		Self-administered with no supervision		Gamified BART-bursts; Gamified BART-mean pumps; Gamified BART-total money earned; Gamified BART-coefficient of variability	Subscore	Not provided			Not provided			Not provided			The k function was significantly steeper in the gamified DDT_x000D__x000D__x000D__x000D_ than the standard DDT (F1,174=39.47, P&lt;.001). On average,_x000D__x000D__x000D__x000D_ individuals selected the smaller sooner reward more often on_x000D__x000D__x000D__x000D_ the standard MCQ (59.64%) than in the gamified DDT (44.04%;_x000D__x000D__x000D__x000D_ F1,174=33.22, P&lt;.001). The k function in …	Balloon Analogue Risk Task (BART)	Risk-Taking / Impulsivity
2024-01-14 15:14:38.717 ID:8066	2024-01-14 15:14:38	3	8066	A Novel, Expert-Endorsed, Neurocognitive Digital Assessment Tool for Addictive Disorders: Development and Validation Study	10.2196/44414		Emotion (affective, non-cognitive) DM,Other	impulsivity and DM more generally	English		4	Monetary Choice Questionnaire (MCQ) - gamified	Delay Discounting Task (DDT) - gamified	Scherbaum et al., 2018	6-10 minutes	Computer		Remote (participant does not need to be in clinic or study site)		Self-administered with no supervision		Gamified DDT-k function	Composite/Global/Total	Not provided			Not provided			Not provided				Delay Discounting Task (DDT)	Risk-Taking / Impulsivity
2024-01-14 15:14:38.717 ID:8066	2024-01-14 15:14:38	3	8066	A Novel, Expert-Endorsed, Neurocognitive Digital Assessment Tool for Addictive Disorders: Development and Validation Study	10.2196/44414		Emotion (affective, non-cognitive) DM,Other	impulsivity and DM more generally	English		3	Delay Discounting Task (DDT) - used the monetary choice questionnaire (MCQ)	Monetary Choice Questionnaire (MCQ)	Kirby et al., 1999	Not provided	Computer		Remote (participant does not need to be in clinic or study site)		Self-administered with no supervision		DDT-k function	Composite/Global/Total	Not provided			Not provided			Not provided			Consistent with Kool et al [59-61], mixing weight (w)—or_x000D__x000D__x000D__x000D_ greater model-based decision-making—was significantly_x000D__x000D__x000D__x000D_ associated with a greater total score on the gamified SDT_x000D__x000D__x000D__x000D_ (r=0.32, P&lt;.001). This validates the Kool versions’ original_x000D__x000D__x000D__x000D_ assumptions that modifying the task would lead to mode…	Monetary Choice Questionnaire (MCQ)	Risk-Taking / Impulsivity
2024-01-14 15:14:38.717 ID:8066	2024-01-14 15:14:38	3	8066	A Novel, Expert-Endorsed, Neurocognitive Digital Assessment Tool for Addictive Disorders: Development and Validation Study	10.2196/44414		Emotion (affective, non-cognitive) DM,Other	impulsivity and DM more generally	English		5	Sequential Decision-Making Task (SDT)	Sequential Decision Task (SDT)	Daw et al., 2011; Kool et al., 2016	Not provided	Computer		Remote (participant does not need to be in clinic or study site)		Self-administered with no supervision		SDT-mixing weight (w)	Composite/Global/Total	Not provided			Not provided			Not provided				Sequential Decision Task (SDT)	Goal‐Directed Behavior (effort/reward/other)
2024-01-14 15:14:38.717 ID:8066	2024-01-14 15:14:38	3	8066	A Novel, Expert-Endorsed, Neurocognitive Digital Assessment Tool for Addictive Disorders: Development and Validation Study	10.2196/44414		Emotion (affective, non-cognitive) DM,Other	impulsivity and DM more generally	English		6	Gamified Sequential Decision-Making Task (SDT)	Sequential Decision Task (SDT)	Kool et al., 2016	11-30 minutes	Computer		Remote (participant does not need to be in clinic or study site)		Self-administered with no supervision		Gamified SDT-Inverse temperature; Gamified SDT-Learning rate; Gamified SDT-Weight parameter; Gamified SDT-Total points	Subscore	Not provided			Not provided			Not provided				Sequential Decision Task (SDT)	Goal‐Directed Behavior (effort/reward/other)
2024-01-14 15:59:31.443 ID:12159	2024-01-14 15:59:31	3	12159	A Pilot Randomized Controlled Trial to Explore Cognitive and Emotional Effects of Probiotics in Fibromyalgia	10.1038/s41598-018-29388-5	Te aim of the present study was to test whether a multispecies probiotic could improve cognition, emotional_x000D__x000D__x000D__x000D_ symptoms and functional state in a population diagnosed with FMS. Regarding to cognition, we decided to focus_x000D__x000D__x000D__x000D_ on two impulsivity constructs (impulsive choice and decision-making) since previous research has suggested a_x000D__x000D__x0…	Emotion (affective, non-cognitive) DM,Other	impulsive DM more generally	Spanish		1	Two-choice task (impulsive choice; delay discounting)	Delay Discounting Task (DDT)	Cherek & Lane, 1999	Not provided	Computer		Not provided		Self-administered with no supervision		Impulsive choices (total short-delay reward responses)	Composite/Global/Total	Not provided			Not provided			Not provided				Delay Discounting Task (DDT)	Risk-Taking / Impulsivity
2024-01-14 15:59:31.443 ID:12159	2024-01-14 15:59:31	3	12159	A Pilot Randomized Controlled Trial to Explore Cognitive and Emotional Effects of Probiotics in Fibromyalgia	10.1038/s41598-018-29388-5	Te aim of the present study was to test whether a multispecies probiotic could improve cognition, emotional_x000D__x000D__x000D__x000D_ symptoms and functional state in a population diagnosed with FMS. Regarding to cognition, we decided to focus_x000D__x000D__x000D__x000D_ on two impulsivity constructs (impulsive choice and decision-making) since previous research has suggested a_x000D__x000D__x0…	Emotion (affective, non-cognitive) DM,Other	impulsive DM more generally	Spanish		2	Iowa gambling task (IGT)	Iowa Gambling Task (IGT)	Bechara et al., 1994	Not provided	Computer		Not provided		Self-administered with no supervision		IGT-index (net score)	Composite/Global/Total	Not provided			Not provided			Not provided				Iowa Gambling Task (IGT)	Risk-Taking / Impulsivity
2024-01-14 17:44:09.947 ID:14832	2024-01-14 17:44:09	3	14832	A pilot study on the adequacy of the TOMM in detecting invalid performance in patients with substance use disorders	10.1080/13803395.2021.1912298		Emotion (affective, non-cognitive) DM,Other	risky DM more generally	Spanish		1	Iowa Gambling Task (IGT)	Iowa Gambling Task (IGT)	Bechara et al., 1994	Not provided	Computer		In-person (participant needs to be in the same physical location with the examiner)		Self-administered with no supervision		IGT-total (net) score	Composite/Global/Total	Not provided			Not provided			Not provided				Iowa Gambling Task (IGT)	Risk-Taking / Impulsivity
2024-01-14 18:24:08.904 ID:13839	2024-01-14 18:24:08	3	13839	Appearance-based trust processing in schizophrenia	10.1111/bjc.12234	A new approach to investigating trust in schizophrenia is to employ economic games,_x000D__x000D__x000D__x000D_ which operationalize trust through interactive financial lending (Brune & Wischniewski, €_x000D__x000D__x000D__x000D_ 2011; Chan & Chen, 2011). Although underutilized in psychiatry research, economic_x000D__x000D__x000D__x000D_ games have the benefit of measuring trust unobtrusively, ar…	Emotion (affective, non-cognitive) DM,Other	trust (ie, social) DM	English		1	multi-turn Trust Game (also included Slot Machine game: a non-social version of the trust game)	Trust Game- modified	Hooper et al., 2018	Not provided	Computer		In-person (participant needs to be in the same physical location with the examiner)		Self-administered with no supervision		Amount of money transferred (in both Trust and Slot Machine games)	Composite/Global/Total	Not provided			Not provided			Not provided				Trust Game	Social DM
2024-01-14 18:49:33.857 ID:9976	2024-01-14 18:49:33	3	9976	Approximate number processing skills contribute to decision making under objective risk: Interactions with executive functions and objective numeracy	10.3389/fpsyg.2018.01202	So far, research on_x000D__x000D__x000D__x000D_ decision making under risk has focused on the involvement of_x000D__x000D__x000D__x000D_ (symbolic) exact number processing skills, while the role of basic_x000D__x000D__x000D__x000D_ (non-symbolic) approximate number processing skills has rarely_x000D__x000D__x000D__x000D_ been investigated. The current study aims to fill this gap by_x000D__x000D__…	Emotion (affective, non-cognitive) DM, Financial DM	objective numeracy in DM more generally	Other	German	1	Game of Dice Task (Original) - only half the sample performed (n =64)	Game of Dice Task (GDT)	Brand et al., 2005	Not provided	Computer		In-person (participant needs to be in the same physical location with the examiner)		Self-administered with no supervision		GDT-Net score; GDT-One single digit	Subscore	Not provided			Not provided			Not provided				Game of Dice Task (GDT)	Risk-Taking / Impulsivity
2024-01-14 18:49:33.857 ID:9976	2024-01-14 18:49:33	3	9976	Approximate number processing skills contribute to decision making under objective risk: Interactions with executive functions and objective numeracy	10.3389/fpsyg.2018.01202	So far, research on_x000D__x000D__x000D__x000D_ decision making under risk has focused on the involvement of_x000D__x000D__x000D__x000D_ (symbolic) exact number processing skills, while the role of basic_x000D__x000D__x000D__x000D_ (non-symbolic) approximate number processing skills has rarely_x000D__x000D__x000D__x000D_ been investigated. The current study aims to fill this gap by_x000D__x000D__…	Emotion (affective, non-cognitive) DM, Financial DM	objective numeracy in DM more generally	Other	German	2	Game of Dice Task-Double (GDT-Double) - only half the sample performed (n =64)	Game of Dice Task (GDT)	Brand et al., 2014	Not provided	Computer		In-person (participant needs to be in the same physical location with the examiner)		Self-administered with no supervision		GDT-D-Net score; GDT-D-One single digit	Subscore	Not provided			Not provided			Not provided				Game of Dice Task (GDT)	Risk-Taking / Impulsivity
2024-01-15 12:35:46.144 ID:7074	2024-01-15 12:35:46	17	7074	Cold executive function processes and their hot analogs in schizotypy	10.1017/S1355617723000590		Functional outcomes,Emotion (affective, non-cognitive) DM		Other	Greek	2	Iowa Gambling Task (IGT) (used to measure affective DM)	Iowa Gambling Task (IGT)	GT; Bechara, Damasio, & Damasio, 2000; Bechara, Damasio, Damasio, & Anderson, 1994	Not provided	Computer		In-person (participant needs to be in the same physical location with the examiner)		Self-administered under supervision		Iowa Gambling Task (IGT) (used to measure affective DM)	Composite/Global/Total	Not provided			Not provided			Not provided				Iowa Gambling Task (IGT)	Risk-Taking / Impulsivity
2024-01-15 12:35:46.144 ID:7074	2024-01-15 12:35:46	17	7074	Cold executive function processes and their hot analogs in schizotypy	10.1017/S1355617723000590		Functional outcomes,Emotion (affective, non-cognitive) DM		Other	Greek	1	Stockings of Cambridge (SoC) (part of CANTAB)	Stokings of Cambridge (SoC)	Robbins et al., 1998	Not provided	Computer		In-person (participant needs to be in the same physical location with the examiner)		Self-administered under supervision		Stockings of Cambridge (SoC) (part of CANTAB)	Subscore	Not provided			Not provided			Not provided				Stokings of Cambridge (SoC)	Perceptual DM
2024-01-15 13:19:40.645 ID:13473	2024-01-15 13:19:40	17	13473	Differential impact of ventromedial prefrontal cortex damage on Bhot^ and Bcold^ decisions under risk	10.3758/s13415-018-00680-1		Financial DM,Emotion (affective, non-cognitive) DM		Other	Italian	1	Columbia card task (CCT)	Columbia Card Task (CCT)	Figner et al., 2009	Not provided	Computer		In-person (participant needs to be in the same physical location with the examiner)		Self-administered under supervision		Columbia card task (CCT)	Composite/Global/Total	Not provided			Not provided			Not provided				Columbia Card Task (CCT)	Risk-Taking / Impulsivity
2024-01-15 13:29:14.121 ID:12549	2024-01-15 13:29:14	17	12549	Patterns of impairment in decision-making capacity in Alzheimer’s disease and its relationship with cognitive and clinical variables	10.1590/1516-4446-2021-2180	Decision-making capacity is a complex mental process involving four abilities1-5: 1) understanding is the ability to receive, store, and recall the meaning of information; 2) appreciation measures the ability to apply relevant infor- mation to one’s situation or condition; 3) reasoning is the use of logical processes to compare response alterna- tives; 4) expression of choice is the ability to co…	Financial DM,Functional outcomes,Health-care DM,End-of-life DM,Emotion (affective, non-cognitive) DM		Other	Portugese	1	The MacArthur Competence Assessment Tool for Treatment (MacCAT-T)	MacArthur Competence Assessment Tool for Treatment (MacCAT-T)	Santos RL, Sousa MF, Simo ̃es JP Neto, Bertrand E, Mograbi DC, Landeira-Fernandez J, et al. MacArthur competence assessment tool for treatment in Alzheimer disease: cross-cultural adaptation. Arq Neuropsiquiatr. 2017;75:36-43.	Not provided	Semi-structured interview guides		In-person (participant needs to be in the same physical location with the examiner)		Administered by an examiner/researcher/clinician		The MacArthur Competence Assessment Tool for Treatment (MacCAT-T)	Subscore	Not provided			Not provided			Not provided				MacArthur Competence Assessment Tool for Treatment (MacCAT-T)	DM Effectiveness
2024-01-15 17:44:36.148 ID:13752	2024-01-15 17:44:36	3	13752	Association between cognitive function and performance on effort based decision making in patients with major depressive disorder treated with Vortioxetine	10.1016/j.comppsych.2019.07.006		Emotion (affective, non-cognitive) DM,Other	reward-motivated DM more generally	English		1	Effort Expenditure for Rewards Task (EEfRT)	The Effort-Expenditure for Reward Task (EEfRT)	Treadway et al., 2009	11-30 minutes	Computer		In-person (participant needs to be in the same physical location with the examiner)		Self-administered with no supervision		EEfRT-Reward probability; EEfRT-Reward magnitude	Subscore	Not provided			Not provided			Not provided				Effort-Expenditure for Reward Task (EEfRT)	Goal‐Directed Behavior (effort/reward/other)
2024-01-15 18:49:38.214 ID:5430	2024-01-15 18:49:38	17	5430	A transdiagnostic comparison of affective decision-making in patients with schizophrenia, major depressive disorder, or bipolar disorder_x000D__x000D__x000D__x000D_	10.1002/pchj.351	Affective decision-making is a process of making a choice under risk and uncertainty, including both emotion and logic components (Bracha & Brown, 2012)	Emotion (affective, non-cognitive) DM		Other	Chinese	1	Iowa Gambling Task (IGT)	Iowa Gambling Task (IGT)	Bechara et al., 1994	6-10 minutes	Computer		In-person (participant needs to be in the same physical location with the examiner)		Self-administered under supervision		Iowa Gambling Task (IGT)	Composite/Global/Total	Not provided			Not provided			Not provided				Iowa Gambling Task (IGT)	Risk-Taking / Impulsivity
2024-01-15 21:00:08.577 ID:14240	2024-01-15 21:00:08	3	14240	Changes in Loss Sensitivity During Treatment in Concurrent Disorders Inpatients: A Computational Model Approach to Assessing Risky Decision-Making	10.3389/fpsyt.2021.794014	Suboptimal decision-making under conditions of risk or_x000D__x000D__x000D__x000D_ uncertainty [or risky decision-making; (13)] has been reported_x000D__x000D__x000D__x000D_ in individuals with schizophrenia (14), bipolar disorder (15),_x000D__x000D__x000D__x000D_ depression (16), anxiety (17), and various substances of use (18)._x000D__x000D__x000D__x000D_ Decision-making is often assessed using…	Health-care DM,Emotion (affective, non-cognitive) DM,Other	risky DM more generally (in a clinical pop)	English		1	Cambridge Gambling Task (CGT)	Cambridge Gambling Task (CGT)	Rogers et al., 1999	Not provided	Computer		In-person (participant needs to be in the same physical location with the examiner)		Self-administered with no supervision		CGT-Quality of decision-making (QDM); CGT-Deliberation time (DT); CGT-Delay aversion (DA); CGT-Risk-taking (RT); COMPUTATIONAL MODEL OUTCOMES: Probability Distortion; Loss Sensitivity; Delayed Reward Discounting; Choice Consistency	Subscore	Not provided			Not provided			Not provided				Cambridge Gambling Task (CGT)	Risk-Taking / Impulsivity
2024-01-16 07:44:51.502 ID:12176	2024-01-16 07:44:51	3	12176	Can attention and working memory impairments of intimate partner perpetrators explain their risky decision making?	10.1177/0886260518814263	Moreover, non-aggressive adults_x000D__x000D__x000D__x000D_ and males in prison characterized by high impulsivity tend to present behavioral disinhibition, aversion to delayed rewards, and rushed decision making_x000D__x000D__x000D__x000D_ without considering the consequences (Denson, Capper, Oaten, Friese, &_x000D__x000D__x000D__x000D_ Schofield, 2011; Meijers, Harte, Jonker, & Meynen, 2015). Th…	Emotion (affective, non-cognitive) DM,Other	risky DM more generally	Spanish		1	Cambridge Gambling Task (CGT)	Cambridge Gambling Task (CGT)	Cambridge Cognition, 2012	Not provided	Computer		In-person (participant needs to be in the same physical location with the examiner)		Self-administered with no supervision		CGT-deliberation time; CGT-overall proportion bet; CGT-quality of decision making; CGT-risk adjustment; CGT-risk-taking; CGT-delay aversion	Subscore	Not provided			Not provided			Not provided				Cambridge Gambling Task (CGT)	Risk-Taking / Impulsivity
2024-01-16 08:47:14.984 ID:12049	2024-01-16 08:47:14	3	12049	Cannabidiol effects on cognition in individuals with cocaine use disorder: Exploratory results from a randomized controlled trial	10.1016/j.pbb.2022.173376		Emotion (affective, non-cognitive) DM,Other	risky DM more generally	English,Other	doesn't state; assuming English but could be French given location of Montreal	1	Cambridge Gambling Task (CGT)	Cambridge Gambling Task (CGT)	Rogers et al., 1999	Not provided	Computer		In-person (participant needs to be in the same physical location with the examiner)		Self-administered with no supervision		CGT-Quality of decision making; CGT-Deliberation time; CGT-Risk taking; CGT-Delay aversion	Subscore	Not provided			Not provided			Not provided				Cambridge Gambling Task (CGT)	Risk-Taking / Impulsivity
2024-01-16 09:06:44.779 ID:10368	2024-01-16 09:06:44	3	10368	Clinical, Social, and Neuropsychological Dimensions of the Intersection of Addiction and Criminality	10.29158/JAAPL.003745-18	In the current study, the ASI was complemented_x000D__x000D__x000D__x000D_ by a widely used computerized neuropsychological_x000D__x000D__x000D__x000D_ measure of incremental learning and decision making, the Iowa Gambling Task (IGT), which is_x000D__x000D__x000D__x000D_ thought to be particularly sensitive to the deleterious_x000D__x000D__x000D__x000D_ effects of substance abuse on the reward ci…	Emotion (affective, non-cognitive) DM,Other	reward-based DM more generally	English		1	Iowa Gambling Task (IGT)	Iowa Gambling Task (IGT)	Rodríguez-Sanchez et al., 2005	Not provided	Computer		In-person (participant needs to be in the same physical location with the examiner)		Self-administered with no supervision		IGT-net score	Composite/Global/Total	Not provided			Not provided			Not provided				Iowa Gambling Task (IGT)	Risk-Taking / Impulsivity
2024-01-16 11:29:28.269 ID:13844	2024-01-16 11:29:28	17	13844	Persistent Reliance on Facial Appearance Among Older_x000D__x000D__x000D__x000D_ Adults When Judging Someone’s Trustworthiness	10.1093/geronb/gbw034		Financial DM,Emotion (affective, non-cognitive) DM		Other	Japanese	1	Investment game	Investment Game		Not provided	Computer		In-person (participant needs to be in the same physical location with the examiner)		Self-administered under supervision		Investment game	Composite/Global/Total	Not provided			Not provided			Not provided			First, my experimental tasks may be criticized for their low ecological validity. In particular, the investment of 1 million yen would have sounded unrealistic, and there- fore, OAs may have allocated few cognitive resources to the investment game due to its perceived meaninglessness (Hess, 2014).	Investment Game (IG)	Social DM
2024-01-16 12:00:16.172 ID:10129	2024-01-16 12:00:16	17	10129	The Iowa Gambling Task on HIV-infected subjects	10.1016/j.jiac.2019.09.008		Functional outcomes,Emotion (affective, non-cognitive) DM		Other	Japanese	1	Iowa Gambling Task (IGT)	Iowa Gambling Task (IGT)	Bechara A, Damasio AR, Damasio H, Anderson SW. Insensitivity to future consequences following damage to human prefrontal cortex. Cognition 1994;50:7e15.	Not provided	Computer		In-person (participant needs to be in the same physical location with the examiner)		Self-administered under supervision		Iowa Gambling Task (IGT)	Composite/Global/Total	Not provided			Not provided			Not provided				Iowa Gambling Task (IGT)	Risk-Taking / Impulsivity
2024-01-16 12:23:41.916 ID:7944	2024-01-16 12:23:41	17	7944	Decision-making impairment under ambiguity but not under risk may underlie medication overuse in patients with chronic migraine	10.1111/head.14513	According to the dual-process model of decision-making, there are two mutually competing systems—an “impulsive” system and a “reflective” system.8 The former involves the mesocorticolimbic dopamine circuitry which implicitly governs immediate emotional response towards reward or punishment. By contrast, the reflective system involves the prefrontal cortex which controls behavior ex- plicitly.8 Pr…	Functional outcomes,Emotion (affective, non-cognitive) DM		Other	Chinese/ Taiwanese	2	The Cambridge Gambling Task (CGT)	Cambridge Gambling Task (CGT)		Not provided	Computer		In-person (participant needs to be in the same physical location with the examiner)		Self-administered under supervision		The Cambridge Gambling Task (CGT)	Composite/Global/Total	Not provided			Not provided			Not provided				Cambridge Gambling Task (CGT)	Risk-Taking / Impulsivity
2024-01-16 12:23:41.916 ID:7944	2024-01-16 12:23:41	17	7944	Decision-making impairment under ambiguity but not under risk may underlie medication overuse in patients with chronic migraine	10.1111/head.14513	According to the dual-process model of decision-making, there are two mutually competing systems—an “impulsive” system and a “reflective” system.8 The former involves the mesocorticolimbic dopamine circuitry which implicitly governs immediate emotional response towards reward or punishment. By contrast, the reflective system involves the prefrontal cortex which controls behavior ex- plicitly.8 Pr…	Functional outcomes,Emotion (affective, non-cognitive) DM		Other	Chinese/ Taiwanese	1	Iowa Gambling Task (IGT)	Iowa Gambling Task (IGT)		Not provided	Computer		In-person (participant needs to be in the same physical location with the examiner)		Self-administered under supervision		Iowa Gambling Task (IGT)	Composite/Global/Total	Not provided			Not provided			Not provided				Iowa Gambling Task (IGT)	Risk-Taking / Impulsivity
2024-01-16 12:48:15.408 ID:12518	2024-01-16 12:48:15	17	12518	The comparison of decision-making in ambiguous situations and galvanic skin responses as somatic markers in patients with posterior cortex epilepsy and mesial temporal lobe epilepsy with hippocampal sclerosis_x000D__x000D__x000D__x000D_	10.1080/13803395.2022.2164256	Decision-making is an essential cognitive function for maintaining day-to-day functioning and adaptive behaviors. Several psychiatric and neurological patients with decision-making impairments (for reviews, see, Brand et al., 2006; Rahman et al., 2001) display beha- vioral deficits in personal and interpersonal settings.	Functional outcomes,Emotion (affective, non-cognitive) DM		Other	Turkish	1	Iowa Gambling Task (IGT)	Iowa Gambling Task (IGT)	Bechara et al. (1994)	Not provided	Computer		In-person (participant needs to be in the same physical location with the examiner)		Self-administered under supervision		Iowa Gambling Test (IGT)	Composite/Global/Total	Not provided			Not provided			Not provided				Iowa Gambling Task (IGT)	Risk-Taking / Impulsivity
2024-01-17 10:52:38.835 ID:3983	2024-01-17 10:52:38	17	3983	“Ten dollars today or 50 dollars after one month?” Temporal discounting in Korsakoff syndrome	10.1080/13546805.2023.2173059	Generally speaking, decision- making involves constant interactions between a reflective and affective-automatic system (Bechara, 2005). The reflective system is a neural network composed of prefrontal areas (i.e., orbitofrontal cortex, dorsolateral prefrontal cortex and ventromedial prefron- tal cortex) whereas the affective-automatic system is a neural network composed of amygdala, striatum, an…	Functional outcomes,Emotion (affective, non-cognitive) DM		Other	French	1	Temporal Discounting Task	Temporal Discounting Task	Boyle et al., 2012, 2013	Not provided	Semi-structured interview guides		In-person (participant needs to be in the same physical location with the examiner)		Administered by an examiner/researcher/clinician		Temporal Discounting Task	Composite/Global/Total	Not provided			Not provided			Not provided				Temporal Discounting Task	Risk-Taking / Impulsivity
2024-01-17 11:12:31.578 ID:4478	2024-01-17 11:12:31	17	4478	Cognitive deficits in methamphetamine addiction: Independent T contributions of dependence and intelligence	10.1016/j.drugalcdep.2020.107891		Emotion (affective, non-cognitive) DM,Other	Substance Use DM	English		1	The Delay Discounting Task	Delay Discounting Task (DDT)	Kirby et al., 1999	Not provided	Semi-structured interview guides		In-person (participant needs to be in the same physical location with the examiner)		Administered by an examiner/researcher/clinician		The Delay Discounting Task	Composite/Global/Total	Not provided			Not provided			Not provided				Delay Discounting Task (DDT)	Risk-Taking / Impulsivity
2024-01-17 11:12:31.578 ID:4478	2024-01-17 11:12:31	17	4478	Cognitive deficits in methamphetamine addiction: Independent T contributions of dependence and intelligence	10.1016/j.drugalcdep.2020.107891		Emotion (affective, non-cognitive) DM,Other	Substance Use DM	English		2	Iowa Gambling Task (IGT)	Iowa Gambling Task (IGT)	Bechara et al., 1994, 2000	Not provided	Computer		In-person (participant needs to be in the same physical location with the examiner)		Self-administered under supervision		Iowa Gambling Task (IGT)	Composite/Global/Total	Not provided			Not provided			Not provided				Iowa Gambling Task (IGT)	Risk-Taking / Impulsivity
2024-01-17 13:14:18.482 ID:6395	2024-01-17 13:14:18	11	6395	Functional near-infrared spectroscopy during a decision-making task in patients with major depressive disorder	10.1177/0004867420976856	Haemodynamic dysfunction of the prefrontal cortex during decision-making processes is associated with major depressive disorder diagnosis and severity. These neurophysiological alterations may have a role in the decisionmaking capacity of patients with major depressive disorder.	Functional outcomes,Emotion (affective, non-cognitive) DM		English		1	Iowa Gambling Task (IGT)	Iowa Gambling Task (IGT)	Bechara et al., 1997	Not provided	Computer		In-person (participant needs to be in the same physical location with the examiner)		Self-administered under supervision		Total	Composite/Global/Total	Not provided			Not provided			Not provided				Iowa Gambling Task (IGT)	Risk-Taking / Impulsivity
2024-01-17 13:48:18.507 ID:15837	2024-01-17 13:48:18	17	15837	Decision‐Making and Impulse‐Control Disorders in Parkinson’s Disease: Influence of Dopaminergic Treatment	10.4103/NSN.NSN_12_20		Functional outcomes,Emotion (affective, non-cognitive) DM		Other	Turkish	1	Iowa Gambling Task (IGT)	Iowa Gambling Task (IGT)	Bechara A, Damasio H, Tranel D, Anderson SW. Dissociation of working memory from decision making within the human prefrontal cortex. J Neurosci 1998;18:428‐37.	Not provided	Computer		In-person (participant needs to be in the same physical location with the examiner)		Self-administered under supervision		Iowa Gambling Task (IGT)	Composite/Global/Total	Not provided			Not provided			Not provided				Iowa Gambling Task (IGT)	Risk-Taking / Impulsivity
2024-01-17 14:35:51.579 ID:8994	2024-01-17 14:35:51	11	8994	Sleep deprivation attenuates neural responses to outcomes from risky decision-making	10.1111/psyp.14465	Findings from this study suggest that a single night of total sleep loss may not significantly alter risk-taking behavior or the brain's responses to risk during the BART. However, there was a significant reduction in brain activation in the_x000D__x000D__x000D__x000D_ putamen for win outcomes and in the insula for loss outcomes after 24hr of TSD, suggesting that acute sleep loss can have a dampe…	Functional outcomes,Emotion (affective, non-cognitive) DM		English		1	Balloon Analogue Risk Task (BART)	Balloon Analogue Risk Task (BART)	Lejuez et al., 2002	> 60 minutes	Computer		In-person (participant needs to be in the same physical location with the examiner)		Self-administered under supervision		Total	Composite/Global/Total	Not provided			Not provided			Not provided				Balloon Analogue Risk Task (BART)	Risk-Taking / Impulsivity
2024-01-17 18:41:40.723 ID:2789	2024-01-17 18:41:40	3	2789	Metacognitive beliefs, cognitive functioning, psychiatric symptoms and empathy in people with schizophrenia	10.2147/NDT.S313932	Empathy is a complex construct of interpersonal relationships that allow us to_x000D__x000D__x000D__x000D_ understand and respond to the emotional experiences of others. Empathy is_x000D__x000D__x000D__x000D_ a multidimensional construct that includes cognitive and affective components._x000D__x000D__x000D__x000D_ Cognitive empathy could be defined as the capacity to infer others’ mental states,_…	Emotion (affective, non-cognitive) DM		Other	Doesn't state, but assuming Taiwanese	1	Interpersonal Reactivity Index (IRI) - cognitive/affective components of empathy	Interpersonal Reactivity Index (IRI)	Davis, 1983	Not provided	Not provided		In-person (participant needs to be in the same physical location with the examiner)		Administered by an examiner/researcher/clinician		Total Interpersonal reactivity index score; Perspective-taking scale; Fantasy scale; Empathic concern scale; Personal distress scale	Subscore	Not provided			Not provided			Not provided				Interpersonal Reactivity Index (IRI)	Emotion/Affect
2024-01-17 19:24:00.338 ID:4674	2024-01-17 19:24:00	3	4674	Reduced sensitivity to delayed time and delayed reward of the post-operative insular glioma patients in delay discounting	10.1016/j.nicl.2021.102895	Delay discounting refers to a psychological phenomenon when the subjective value of future reward decreases with time and has been_x000D__x000D__x000D__x000D_ identified as a fundamental element of decision making (Matta et al.,_x000D__x000D__x000D__x000D_ 2012). In a typical delay discounting task (DDT), participants are_x000D__x000D__x000D__x000D_ required to make choices between smaller, soone…	Emotion (affective, non-cognitive) DM,Other	reward-driven DM more generally	Other	Chinese	1	delay discounting task (DDT)	Delay Discounting Task (DDT)	Mitchell et al., 2005	Not provided	Computer		In-person (participant needs to be in the same physical location with the examiner)		Self-administered with no supervision		early choice ratio (ECR)	Composite/Global/Total	Not provided			Not provided			Not provided				Delay Discounting Task (DDT)	Risk-Taking / Impulsivity
2024-01-18 02:28:03.651 ID:3723	2024-01-18 02:28:03	2	3723	Value-Based Choice, Contingency Learning, and Suicidal Behavior in Mid- and Late-Life Depression_x000D__x000D__x000D__x000D_	10.1016/j.biopsych.2018.10.006.	decision-making under uncertainty	Emotion (affective, non-cognitive) DM	learning and value based choice	English		1	three-armed bandit task	Bandit Task	Walton ME, Behrens TE, Buckley MJ, Rudebeck PH, Rushworth MF (2010): Separable learning systems in the macaque brain and the role of orbitofrontal cortex in contingent learning. Neuron	Not provided	Not provided		Not provided		Not provided		Decision Time	Composite/Global/Total	Not provided			Not provided			Not provided				Bandit Task	Goal‐Directed Behavior (effort/reward/other)
2024-01-18 11:07:24.683 ID:9487	2024-01-18 11:07:24	11	9487	Compensatory Health Beliefs Relate to Decision-Making Coherence and Health Patterns	10.18061/ojs.v119i2.6709	A goal of this project was to explore the extent to which endorsing compensatory health beliefs relates to decision-making variables_x000D__x000D__x000D__x000D_ pertaining to thought coherence and self-control.	Health-care DM,Emotion (affective, non-cognitive) DM		English		1	The Adult Decision-Making Competence index (ADMC)	Adult Decision-making Competence Scale (A-DMC)	Bruine de Bruin et al. 2007	Not provided	Computer		Remote (participant does not need to be in clinic or study site)		Self-administered with no supervision			Composite/Global/Total	DM measure has subscales. Internal consistency of each subscale:	Cronbach alpha for ADMC subscales: resistance to framing=.60, under/overconfidence=.77, applying decision rules=.76, consist. in risk perception=.66, resistance to sunk cost bias=.54		Not provided			Not provided				Adult Decision-making Competence Scale (A-DMC)	DM Effectiveness
2024-01-18 11:34:21.152 ID:11302	2024-01-18 11:34:21	11	11302	Striatal presynaptic dopaminergic dysfunction in gambling disorder: A 123I‐FP‐CIT SPECT study	10.1111/adb.12677	The aims of the present study were (1) to investigate striatal DAT_x000D__x000D__x000D__x000D_ availability in a sample of treatment‐seeking GD patients and matched_x000D__x000D__x000D__x000D_ healthy controls (HCs), using 123I‐FP‐CIT SPECT; (2) to assess the_x000D__x000D__x000D__x000D_ impact of DAT availability on reward‐based decision making, as measured by the IGT; (3) to highlight possible c…	Financial DM,Functional outcomes,Emotion (affective, non-cognitive) DM		Other	Italian	1	Iowa Gambling Task (IGT)	Iowa Gambling Task (IGT)	Bechara A, et al., 1994	Not provided	Computer		In-person (participant needs to be in the same physical location with the examiner)		Self-administered with no supervision		NET scores	Composite/Global/Total	Not provided			Not provided			Not provided				Iowa Gambling Task (IGT)	Risk-Taking / Impulsivity
2024-01-18 12:48:56.333 ID:13629	2024-01-18 12:48:56	11	13629	Food addiction and impaired executive functions in women with obesity	10.1002/erv.2636	Individuals with obesity (OB) often report suffering from addiction‐like symptoms. As in addictions, deficits in executive function domains,_x000D__x000D__x000D__x000D_ such as decision‐making and sustained attention, are found in OB. No study_x000D__x000D__x000D__x000D_ to date has examined the associations between food addiction, OB, and neuropsychological performance	Health-care DM,Emotion (affective, non-cognitive) DM		Spanish		1	Iowa Gambling Task (IGT)	Iowa Gambling Task (IGT)	Bechara, et al, 1997	Not provided	Computer		Remote (participant does not need to be in clinic or study site)		Self-administered with no supervision		Net Score	Composite/Global/Total	Not provided			Not provided			Not provided				Iowa Gambling Task (IGT)	Risk-Taking / Impulsivity
2024-01-18 18:36:48.651 ID:4998	2024-01-18 18:36:48	17	4998	Does Cannabis Dependence Add on to the Neurocognitive Impairment Among Patients With Opioid Dependence?_x000D__x000D__x000D__x000D_ A Cross‐Sectional Comparative Study_x000D__x000D__x000D__x000D_	10.1111/ajad.12986		Emotion (affective, non-cognitive) DM, Financial DM	Substance Use DM	English,Other	Hindi?	1	Iowa Gambling Task (IGT)	Iowa Gambling Task (IGT)	Bechara A. The role of emotion in decision‐making: evidence from neurological patients with orbitofrontal damage. Brain Cognition. 2004;55:30‐40. https://doi.org/10.1016/j.bandc.2003.04.001	Not provided	Computer		In-person (participant needs to be in the same physical location with the examiner)		Self-administered under supervision		Iowa Gambling Task (IGT)	Composite/Global/Total	Not provided			Not provided			Not provided				Iowa Gambling Task (IGT)	Risk-Taking / Impulsivity
2024-01-18 21:41:03.043 ID:5890	2024-01-18 21:41:03	17	5890	_x000D__x000D__x000D__x000D_ Tit for Tat: Costly Punishment in Manifest Huntington’s Disease	10.1159/000520303		Emotion (affective, non-cognitive) DM		Other	German	1	Costly Punishment Task	Costly Punishment Task	de Quervain DJ, Fischbacher U, Treyer V, Schellhammer M, Schnyder U, Buck A, et al. The neural basis of altruistic punishment. Sci- ence. 2004;305(5688):1254–8.	Not provided	Computer		In-person (participant needs to be in the same physical location with the examiner)		Self-administered under supervision		Costly Punishment Task	Composite/Global/Total	Not provided			Not provided			Not provided				Costly Punishment Task	Social DM
2024-01-18 22:00:24.615 ID:6512	2024-01-18 22:00:24	17	6512	Sensorimotor Subthalamic Stimulation Restores Risk-Reward Trade-Off in Parkinson’s Disease	10.1002/mds.27576		Financial DM,Functional outcomes,Emotion (affective, non-cognitive) DM		Other	German	1	Decision-Making Paradigm (Die Roll)	Die Roll Decision-making Paradigm		11-30 minutes	Computer		In-person (participant needs to be in the same physical location with the examiner)		Self-administered under supervision		Decision-Making Paradigm (Die Roll)	Composite/Global/Total	Not provided			Not provided			Not provided				Die Roll Decision-making Paradigm	Risk-Taking / Impulsivity
2024-01-18 22:53:30.394 ID:9821	2024-01-18 22:53:30	17	9821	Effort-Cost Decision-Making in Psychotic and Mood Disorders	10.1037/abn0000822		Functional outcomes,Emotion (affective, non-cognitive) DM		English		1	Balloon Task (Effort-Cost DM measure) (Modified--shortened)	Balloon Task	(Gold et al., 2013	Not provided	Computer		In-person (participant needs to be in the same physical location with the examiner)		Self-administered under supervision		Balloon Task (Effort-Cost DM measure) (Modified--shortened)	Composite/Global/Total	Not provided			Not provided			Not provided				Balloon Analogue Risk Task (BART)	Risk-Taking / Impulsivity
2024-01-19 11:15:24.494 ID:9716	2024-01-19 11:15:24	17	9716	Evaluation of the Decision Aid for Genital Surgery in Transmen	10.1016/j.jsxm.2020.06.017		Health-care DM,Emotion (affective, non-cognitive) DM,Other	QoL DM	Other	Dutch	1	Decisional Conflict Scale (DCS) (Dutch Version)	Decisional Conflict Scale (DCS)	Bennett C, Graham ID, Kristjansson E, et al. Validation of a preparation for decision making scale. Patient Educ Couns 2010;78:130-133.	Not provided	Not provided		Remote (participant does not need to be in clinic or study site)		Self-administered with no supervision		Decisional Conflict Scale (DCS) (Dutch Version)	Composite/Global/Total	Not provided			Not provided			Not provided				Decisional Conflict Scale (DCS)	Emotion/Affect
2024-01-19 12:09:44.75 ID:67	2024-01-19 12:09:44	11	67	The Role of Emotional vs. Cognitive Intelligence in Economic Decision-Making Amongst Older Adults	10.3389/fnins.2020.00497	The objective of this research was to (1) examine the_x000D__x000D__x000D__x000D_ relative roles of intellectual vs. emotional intelligence, and_x000D__x000D__x000D__x000D_ (2) their fluid “online” vs. crystallized “offline” components,_x000D__x000D__x000D__x000D_ in economic decision-making in healthy, older adults. We_x000D__x000D__x000D__x000D_ hypothesized that emotional intelligence may bols…	Financial DM,Functional outcomes,Emotion (affective, non-cognitive) DM		English		1	Iowa Gambling Task (IGT)	Iowa Gambling Task (IGT)	Bechara et al., 2000	11-30 minutes	Computer		In-person (participant needs to be in the same physical location with the examiner)		Self-administered under supervision		Net raw score	Composite/Global/Total	Not provided			Not provided			Not provided			The IGT’s ecological validity lies largely in its incorporation of ambiguity and risk/reward in financial choice options which the decision-maker must learn to navigate as the task progresses.	Iowa Gambling Task (IGT)	Risk-Taking / Impulsivity
2024-01-19 12:46:51.697 ID:10585	2024-01-19 12:46:51	17	10585	Differential Focus on Probability and Losses between Young and Older Adults in Risky Decision-Making	10.1080/13825585.2019.1642442		Financial DM,Emotion (affective, non-cognitive) DM		English		1	Iowa Gambling Task (IGT)	Iowa Gambling Task (IGT)		Not provided	Computer		In-person (participant needs to be in the same physical location with the examiner)		Self-administered under supervision		Gambling Task	Composite/Global/Total	Not provided			Not provided			Not provided				Iowa Gambling Task (IGT)	Risk-Taking / Impulsivity
2024-01-20 10:45:32.665 ID:4692	2024-01-20 10:45:32	17	4692	Influence of tDCS over right inferior frontal gyrus and pre-supplementary motor area on perceptual decision-making and response inhibition: A healthy ageing perspective	10.1016/j.neurobiolaging.2021.09.014		Functional outcomes,Emotion (affective, non-cognitive) DM,Other	Perceptual DM	English		1	Flashing Grid Task (integrates perceptual DM task and stop signal task)	Flashing Grid Task	Garton et al., 2019	> 60 minutes	Computer		In-person (participant needs to be in the same physical location with the examiner)		Self-administered under supervision		Flashing Grid Task (integrates perceptual DM task and stop signal task)	Composite/Global/Total	Not provided			Not provided			Not provided				Flashing Grid Task	Perceptual DM
2024-01-20 10:55:05.181 ID:13218	2024-01-20 10:55:05	17	13218	Performance Under Stress: An Eye-Tracking Investigation of the Iowa Gambling Task (IGT)	10.3389/fnbeh.2018.00217	Stress moreover, alters cognitive and emotional processes implicated in decision making (Reimann and Bechara, 2010; Simonovic et al., 2017a; Starcke et al., 2017). Traditionally, emotion was characterized as disruptive to cognitive processes in decision making however, the Somatic Marker Hypothesis (SMH) made a compelling case that emotional factors and arousal facilitate effective decision makin…	Emotion (affective, non-cognitive) DM		English		1	Iowa Gambling Task (IGT)	Iowa Gambling Task (IGT)	Bechara et al.’s (1994)	Not provided	Computer		In-person (participant needs to be in the same physical location with the examiner)		Self-administered under supervision		Iowa Gambling Task (IGT)	Composite/Global/Total	Not provided			Not provided			Not provided				Iowa Gambling Task (IGT)	Risk-Taking / Impulsivity
2024-01-20 12:17:39.943 ID:15340	2024-01-20 12:17:39	17	15340	The importance of pro-social processing, and ameliorating dysfunction in schizophrenia. An FMRI study of oxytocin	10.1016/j.scog.2021.100221		Emotion (affective, non-cognitive) DM,Other	Social DM	English		1	stochastically rewarded decision-making task	Stochastically Rewarded Decision-making Task	Averbeck and Duchaine, 2009; Evans et al., 2010; Evans et al., 2011; Furl et al., 2012	Not provided	Computer		In-person (participant needs to be in the same physical location with the examiner)		Self-administered under supervision		stochastically rewarded decision-making task	Composite/Global/Total	Not provided			Not provided			Not provided				Stochastically Rewarded Decision-making Task	Multiple DM domains
2024-01-20 12:37:58.467 ID:10510	2024-01-20 12:37:58	17	10510	Role of serotonin in modulation of decision-making in Parkinson’s disease	10.1177/02698811221144636		Emotion (affective, non-cognitive) DM		English		1	Effort-based Decision-Making Task	Effort-based Decision-making (EBDM) Task	Le Heron et al. (2018)	Not provided	Computer		In-person (participant needs to be in the same physical location with the examiner)		Self-administered under supervision		Effort-based Decision-Making Task	Composite/Global/Total	Not provided			Not provided			Not provided				Effort-based Decision-making (EBDM) Task	Goal‐Directed Behavior (effort/reward/other)
2024-01-20 12:37:58.467 ID:10510	2024-01-20 12:37:58	17	10510	Role of serotonin in modulation of decision-making in Parkinson’s disease	10.1177/02698811221144636		Emotion (affective, non-cognitive) DM		English		2	Risky decision-making task	Risky Decision-making Task		Not provided	Computer		In-person (participant needs to be in the same physical location with the examiner)		Self-administered under supervision		Risky decision-making task	Composite/Global/Total	Not provided			Not provided			Not provided				Risky Decision-Making Task	Risk-Taking / Impulsivity
2024-01-20 12:45:43.525 ID:7991	2024-01-20 12:45:43	17	7991	Dysfunctional effort-based decision-making underlies apathy in genetic cerebral small vessel disease	10.1093/brain/awy257	Effort-based decision-making is a cognitive process that lies at the heart of normal goal-directed behaviour (Kurniawan et al., 2011; Rushworth et al., 2011). A recent framework has suggested dysfunction of this process as a possible cog- nitive mechanism underlying apathy (Le Heron et al., 2017). Effort-based decision-making describes the process of inte- grating information about the costs of a…	Emotion (affective, non-cognitive) DM		English		1	Effort-based decision-making paradigm	Effort-based decision-making (EBDM) task		Not provided	Computer		In-person (participant needs to be in the same physical location with the examiner)		Self-administered under supervision		Effort-based decision-making paradigm	Composite/Global/Total	Not provided			Not provided			Not provided				Effort-based Decision-making (EBDM) Task	Goal‐Directed Behavior (effort/reward/other)
2024-01-20 13:04:30.401 ID:12134	2024-01-20 13:04:30	17	12134	Exploring maximizing, satisficing and minimizing tendency in decision-making among autistic and neurotypical individuals	10.1016/j.rasd.2022.101935	he tendency to maximize is one of the most frequently studied personal traits in choice-making and decision-making. Broadly speaking, the literature distinguishes between two extreme types of individuals: maximizers and satisficers. Maximizers are charac- terized as people who are looking for the best possible decision outcome across a wide range of decision settings. Satisficers, on the other ha…	Functional outcomes,Emotion (affective, non-cognitive) DM		Other	Dutch, French, German	1	Decision Making Tendency Inventory (DMTI)	Decision Making Tendency Inventory (DMTI)	Misuraca et al. (2015)	Not provided	Computer,iPad,Smartphone		Remote (participant does not need to be in clinic or study site)		Self-administered with no supervision		Decision Making Tendency Inventory (DMTI)	Subscore	DM measure has subscales. Internal consistency of each subscale:		earful maximizing (α = 0.740), resolute maximizing (α = 0.721), less ambitious satisficing (α = 0.665), more ambitious satisficing (α = 0.636), parsimonious minimizing (α = 0.757), and indolent minimizing (α = 0.880)	Not provided			Not provided				Decision Making Tendency Inventory (DMTI)	Multiple DM domains
2024-01-21 11:22:57.713 ID:4704	2024-01-21 11:22:57	17	4704	Impairment in judgement of the moral emotion guilt following orbitofrontal cortex damage	10.1111/jnp.12158		Emotion (affective, non-cognitive) DM,Other	Moral DM	Other	Japanese	1	Line Length Task (perceptual judgment)	Line Length Judgment Task	Moll, de Oliveira-Souza, et al., 2005	Not provided	Paper/pen		In-person (participant needs to be in the same physical location with the examiner)		Administered by an examiner/researcher/clinician		Line Length Task (perceptual judgment)	Composite/Global/Total	Not provided			Not provided			Not provided				Line Length Judgment Task	Perceptual DM
2024-01-21 11:22:57.713 ID:4704	2024-01-21 11:22:57	17	4704	Impairment in judgement of the moral emotion guilt following orbitofrontal cortex damage	10.1111/jnp.12158		Emotion (affective, non-cognitive) DM,Other	Moral DM	Other	Japanese	2	Preference Judgment for Concrete Objects (value-based DM)	Preference Judgement Task		Not provided	Paper/pen		In-person (participant needs to be in the same physical location with the examiner)		Administered by an examiner/researcher/clinician		Preference Judgment for Concrete Objects (value-based DM)	Composite/Global/Total	Not provided			Not provided			Not provided				Preference Judgement Task	Preference Judgement
2024-01-21 11:40:31.881 ID:8917	2024-01-21 11:40:31	17	8917	Cognitive Deficits in Executive Functions and Decision- Making Impairments Cluster Gambling Disorder Sub- types	10.1007/s10899-017-9724-0		Financial DM,Functional outcomes,Emotion (affective, non-cognitive) DM		Spanish		1	Iowa Gambling Task (IGT)	Iowa Gambling Task (IGT)	Bechara et al. 1994; Bechara et al. 2000	Not provided	Computer		In-person (participant needs to be in the same physical location with the examiner)		Self-administered under supervision		Iowa Gambling Task (IGT)	Composite/Global/Total	Not provided			Not provided			Not provided				Iowa Gambling Task (IGT)	Risk-Taking / Impulsivity
2024-01-21 13:59:22.711 ID:5257	2024-01-21 13:59:22	17	5257	Bayesian accounts of perceptual decisions in the nonclinical continuum of psychosis: Greater imprecision in both top-down and bottom-up processes	10.1371/journal.pcbi.1011670		Emotion (affective, non-cognitive) DM,Other	Perceptual DM	English		1	Coin Task	Coin Task		Not provided	Computer		Remote (participant does not need to be in clinic or study site)		Self-administered with no supervision		Coin Task	Composite/Global/Total	Not provided			Not provided			Not provided				Coin Task	Perceptual DM
2024-01-21 13:59:22.711 ID:5257	2024-01-21 13:59:22	17	5257	Bayesian accounts of perceptual decisions in the nonclinical continuum of psychosis: Greater imprecision in both top-down and bottom-up processes	10.1371/journal.pcbi.1011670		Emotion (affective, non-cognitive) DM,Other	Perceptual DM	English		2	Likelihood Task	Likelihood Task		Not provided	Computer		Remote (participant does not need to be in clinic or study site)		Self-administered with no supervision		Likelihood Task	Composite/Global/Total	Not provided			Not provided			Not provided				Likelihood Task	Perceptual DM
2024-01-21 15:51:51.638 ID:9154	2024-01-21 15:51:51	17	9154	Biased confabulation in risky choice	10.1016/j.cognition.2022.105245		Emotion (affective, non-cognitive) DM,Other	Memory DM	English		1	decisions-from-experience task (part 1a/1b)	Decisions from Experience Task 1	Ludvig et al., 2014	Not provided	Computer		Remote (participant does not need to be in clinic or study site)		Self-administered with no supervision		decisions-from-experience task (part 1a/1b)	Composite/Global/Total	Not provided			Not provided			Not provided				Decisions from Experience Task 1	Risk-Taking / Impulsivity
2024-01-21 15:51:51.638 ID:9154	2024-01-21 15:51:51	17	9154	Biased confabulation in risky choice	10.1016/j.cognition.2022.105245		Emotion (affective, non-cognitive) DM,Other	Memory DM	English		2	decisions-from-experience task (experiment 2)	Decisions from Experience Task 2		Not provided	Computer		Remote (participant does not need to be in clinic or study site)		Self-administered with no supervision		decisions-from-experience task (experiment 2)	Composite/Global/Total	Not provided			Not provided			Not provided				Decisions from Experience Task 2	Risk-Taking / Impulsivity
2024-01-21 17:15:51.855 ID:11509	2024-01-21 17:15:51	3	11509	History of Suicide Attempt Is Associated with Reduced Medial Prefrontal Cortex Activity during Emotional Decision-Making among Men with Schizophrenia: An Exploratory fMRI Study	10.1155/2018/9898654	Te emotional decision-making defcits of individuals who engage in suicidal_x000D__x000D__x000D__x000D_ behaviors are hypothesized to result from dysfunctions of the_x000D__x000D__x000D__x000D_ brain reward system. Emotional decision-making relies on_x000D__x000D__x000D__x000D_ mental processes that are mostly driven by reward seeking,_x000D__x000D__x000D__x000D_ as it involves the selection of a …	Emotion (affective, non-cognitive) DM,Other	risky DM more generally	English,Other	doesn't indicate; given location, could also be French	1	Balloon Analog Risk Task (BART)	Balloon Analogue Risk Task (BART)	Bogg et al., 2012	11-30 minutes	Computer		In-person (participant needs to be in the same physical location with the examiner)		Self-administered with no supervision		BART total $	Composite/Global/Total	Not provided			Not provided			Not provided				Balloon Analogue Risk Task (BART)	Risk-Taking / Impulsivity
2024-01-21 17:49:52.241 ID:14428	2024-01-21 17:49:52	17	14428	BDNF polymorphism in non-veridical decision making and differential T_x000D__x000D__x000D__x000D_ effects of rTMS	10.1016/j.bbr.2019.02.027		Emotion (affective, non-cognitive) DM		Other	Estonian	1	The Cognitive Bias Task (CBT)	The Cognitive Bias Task (CBT)	E. Goldberg, R. Harner, M. Lovell, K. Podell, S. Riggio, Cognitive bias, functional cortical geometry, and the frontal lobes: laterality, sex, and handedness, J. Cogn. Neurosci. 6 (3) (1994) 276–296.	Not provided	Computer		In-person (participant needs to be in the same physical location with the examiner)		Self-administered under supervision		The Cognitive Bias Task (CBT)	Composite/Global/Total	Not provided			Not provided			Not provided				Cognitive Bias Task (CBT)	Perceptual DM
2024-01-21 19:09:57.301 ID:11521	2024-01-21 19:09:57	3	11521	The effects of exposure to images of others’ suffering and vulnerability on altruistic, trust-based, and reciprocated economic decision-making	10.1371/journal.pone.0194569	Based on past research (e.g., [13]), we hypothesised that participants who received the pictures depicting suffering and vulnerability (vs. neutral pictures) would give more in economic_x000D__x000D__x000D__x000D_ games designed to measure altruistic giving (i.e., the “dictator” games). However, based on the_x000D__x000D__x000D__x000D_ potential affiliative effects of being exposed to suffering a…	Emotion (affective, non-cognitive) DM,Other	altruistic/trust-based DM (ie., moral DM)	English		1	Dictator game [DG] (Game A)	Dictator Game	Cox, 2004; Ashraf et al., 2006	Not provided	Computer		Remote (participant does not need to be in clinic or study site)		Self-administered with no supervision		DG-Give	Composite/Global/Total	Not provided			Not provided			Not provided				Dictator Game	Social DM
2024-01-21 19:09:57.301 ID:11521	2024-01-21 19:09:57	3	11521	The effects of exposure to images of others’ suffering and vulnerability on altruistic, trust-based, and reciprocated economic decision-making	10.1371/journal.pone.0194569	Based on past research (e.g., [13]), we hypothesised that participants who received the pictures depicting suffering and vulnerability (vs. neutral pictures) would give more in economic_x000D__x000D__x000D__x000D_ games designed to measure altruistic giving (i.e., the “dictator” games). However, based on the_x000D__x000D__x000D__x000D_ potential affiliative effects of being exposed to suffering a…	Emotion (affective, non-cognitive) DM,Other	altruistic/trust-based DM (ie., moral DM)	English		2	Triple dictator game [TDG] - (Game B)	Dictator Game	Cox, 2004; Ashraf et al., 2006	Not provided	Computer		Remote (participant does not need to be in clinic or study site)		Self-administered with no supervision		TDG-Give	Composite/Global/Total	Not provided			Not provided			Not provided				Dictator Game	Social DM
2024-01-21 19:09:57.301 ID:11521	2024-01-21 19:09:57	3	11521	The effects of exposure to images of others’ suffering and vulnerability on altruistic, trust-based, and reciprocated economic decision-making	10.1371/journal.pone.0194569	Based on past research (e.g., [13]), we hypothesised that participants who received the pictures depicting suffering and vulnerability (vs. neutral pictures) would give more in economic_x000D__x000D__x000D__x000D_ games designed to measure altruistic giving (i.e., the “dictator” games). However, based on the_x000D__x000D__x000D__x000D_ potential affiliative effects of being exposed to suffering a…	Emotion (affective, non-cognitive) DM,Other	altruistic/trust-based DM (ie., moral DM)	English		3	Investment game [IG] - (Game C)	Investment Game (IG)	Cox, 2004; Ashraf et al., 2006	Not provided	Computer		Remote (participant does not need to be in clinic or study site)		Self-administered with no supervision		IG-give; IG-expect (expected return); IG-reciprocate	Subscore	Not provided			Not provided			Not provided				Investment Game (IG)	Social DM
2024-01-21 22:46:22.635 ID:5966	2024-01-21 22:46:22	17	5966	_x000D__x000D__x000D__x000D_ Delay and Effort-Based Discounting, and the Role of Bodily Awareness, In People Experiencing Long-Term Pain: A Cross-Sectional Study	10.1016/j.jpain.2021.10.001		Emotion (affective, non-cognitive) DM		English		2	The Effort Discounting (ED) Questionnaire	Effort Discounting Questionnaire (EDQ)	Ostaszewski P, Babel P, Swebodzin?ski B: Physical and cognitive effort discounting of hypothetical monetary rewards. Jpn Psychol Res 55:329-337, 2013	Not provided	Computer		Remote (participant does not need to be in clinic or study site)		Self-administered with no supervision		Effort Discounting Questionnaire (EDQ)	Composite/Global/Total	Not provided			Not provided			Not provided				Effort Discounting Questionnaire (EDQ)	Goal‐Directed Behavior (effort/reward/other)
2024-01-21 22:46:22.635 ID:5966	2024-01-21 22:46:22	17	5966	_x000D__x000D__x000D__x000D_ Delay and Effort-Based Discounting, and the Role of Bodily Awareness, In People Experiencing Long-Term Pain: A Cross-Sectional Study	10.1016/j.jpain.2021.10.001		Emotion (affective, non-cognitive) DM		English		1	The Monetary Choice Questionnaire (MCQ)	Monetary Choice Questionnaire (MCQ)	Kirby KN, Petry NM, Bickel WK: Heroin addicts have higher discount rates for delayed rewards than non-drug-using controls. J Exp Psychol Gen 128:78-87, 1999	Not provided	Computer		Remote (participant does not need to be in clinic or study site)		Self-administered with no supervision		Monetary Choice Questionnaire (MCQ)	Composite/Global/Total	Not provided			Not provided			Test-retest reliability in this sample (no subscale):	0.71			Monetary Choice Questionnaire (MCQ)	Risk-Taking / Impulsivity
2024-01-22 11:16:28.617 ID:38	2024-01-22 11:16:28	17	38	Older Adults Show Diminished Sensitivity to Potential Losses in Social Bargaining	10.1093/geronb/gbz113	Decision-making in older adults is heavily influenced by the emotional and motivational shifts in later years (Lockenhoff, 2018). According to Socioemotional Selectivity Theory (L. L. Carstensen, 1992), for older adults, as the end of life ap- proaches and concerns for accomplishing long-term goals diminish, they become less focused on knowledge-related goals. In contrast, an increased present or…	Emotion (affective, non-cognitive) DM,Other	Social DM	English,Other	Mandarin	1	Prisoner’s Dilemma Game (PDG) (modified)	Prisoner’s Dilemma Game (PDG) - modified	Ahn et al., 2001; De Dreu, Scholte, van Winden, & Ridderinkhof, 2014; Zheng, Kendrick, & Yu, 2016	Not provided	Computer		In-person (participant needs to be in the same physical location with the examiner)		Self-administered under supervision		Prisoner’s Dilemma Game (PDG) (modified)	Composite/Global/Total	Not provided			Not provided			Not provided				Prisoner’s Dilemma Game (PDG)	Social DM
2024-01-22 16:50:17.147 ID:5108	2024-01-22 16:50:17	3	5108	Theory of mind and the Ultimatum Game in healthy adult aging	10.1080/0361073X.2018.1449590	The Ultimatum Game is commonly used to examine decision-making involved in_x000D__x000D__x000D__x000D_ social interactions (Güth, Schmittberger, & Schwarze, 1982). Participants are_x000D__x000D__x000D__x000D_ instructed that one player will propose to split a certain amount of money with them_x000D__x000D__x000D__x000D_ (e.g., £10). The participants (i.e., the respondents) can choose to either ac…	Emotion (affective, non-cognitive) DM,Other	social DM related to fairness (could also be considered moral DM)	English		1	Ultimatum game	Ultimatum Game	Güth et al., 1982; see also Tottenham et al., 2009	Not provided	Computer		Not provided		Self-administered with no supervision		Ultimatum game-acceptance rates (fair and unfair offers); subjective ratings of fairness for each type of offer	Subscore	Not provided			Not provided			Not provided				Ultimatum Game	Social DM
2024-01-22 17:21:35.256 ID:5113	2024-01-22 17:21:35	3	5113	Scrutinizing domains of executive function in binge eating disorder: A systematic review and meta-analysis	10.3389/fpsyt.2020.00288	Those with BED also display_x000D__x000D__x000D__x000D_ difficulties in decision-making, resulting in a tendency to_x000D__x000D__x000D__x000D_ disregard the negative consequences of binge eating in the long_x000D__x000D__x000D__x000D_ term (14). These deficits could increase the likelihood of binge_x000D__x000D__x000D__x000D_ eating episodes (short term reward)—especially when paired_x000D__x000…	Emotion (affective, non-cognitive) DM,Other	reward-based DM more generally	English,Spanish,Other	Portuguese	3	Door Opening Task	Door Opening Task		Not provided	Not provided		Not provided		Not provided		Door Opening Task/Number of doors	Composite/Global/Total	Not provided			Not provided			Not provided				Door Opening Task	Risk-Taking / Impulsivity
2024-01-22 17:21:35.256 ID:5113	2024-01-22 17:21:35	3	5113	Scrutinizing domains of executive function in binge eating disorder: A systematic review and meta-analysis	10.3389/fpsyt.2020.00288	Those with BED also display_x000D__x000D__x000D__x000D_ difficulties in decision-making, resulting in a tendency to_x000D__x000D__x000D__x000D_ disregard the negative consequences of binge eating in the long_x000D__x000D__x000D__x000D_ term (14). These deficits could increase the likelihood of binge_x000D__x000D__x000D__x000D_ eating episodes (short term reward)—especially when paired_x000D__x000…	Emotion (affective, non-cognitive) DM,Other	reward-based DM more generally	English,Spanish,Other	Portuguese	1	Game of Dice Task (GDT)	Game of Dice Task (GDT)		Not provided	Not provided		Not provided		Not provided		Game of Dice Task/Net score	Composite/Global/Total	Not provided			Not provided			Not provided				Game of Dice Task (GDT)	Risk-Taking / Impulsivity
2024-01-22 17:21:35.256 ID:5113	2024-01-22 17:21:35	3	5113	Scrutinizing domains of executive function in binge eating disorder: A systematic review and meta-analysis	10.3389/fpsyt.2020.00288	Those with BED also display_x000D__x000D__x000D__x000D_ difficulties in decision-making, resulting in a tendency to_x000D__x000D__x000D__x000D_ disregard the negative consequences of binge eating in the long_x000D__x000D__x000D__x000D_ term (14). These deficits could increase the likelihood of binge_x000D__x000D__x000D__x000D_ eating episodes (short term reward)—especially when paired_x000D__x000…	Emotion (affective, non-cognitive) DM,Other	reward-based DM more generally	English,Spanish,Other	Portuguese	2	Iowa Gambling Task (IGT)	Iowa Gambling Task (IGT)		Not provided	Not provided		Not provided		Not provided		Iowa Gambling Test/Net score	Composite/Global/Total	Not provided			Not provided			Not provided				Iowa Gambling Task (IGT)	Risk-Taking / Impulsivity
2024-01-22 18:00:20.431 ID:5203	2024-01-22 18:00:20	3	5203	Personality Traits and Impulsivity Tasks Among Substance Use Disorder Patients: Their Relations and Links With Retention in Treatment	10.3389/fpsyt.2020.566240	Impulsivity is a complex and multifaceted trait, which has_x000D__x000D__x000D__x000D_ been traditionally evaluated through a multi-method approach_x000D__x000D__x000D__x000D_ that distinguishes between self-report and behavioral tasks. Selfreports are based on questionnaires that ask people about their_x000D__x000D__x000D__x000D_ behavior patterns in certain contexts and are generally the most_x…	Emotion (affective, non-cognitive) DM,Other	impulsivity in DM more generally	Spanish		2	Iowa Gambling Task (IGT)	Iowa Gambling Task (IGT)	Bechara et al., 1994	Not provided	Computer		In-person (participant needs to be in the same physical location with the examiner)		Self-administered with no supervision		IGT-total score	Composite/Global/Total	Not provided			Not provided			Not provided				Iowa Gambling Task (IGT)	Risk-Taking / Impulsivity
2024-01-22 18:00:20.431 ID:5203	2024-01-22 18:00:20	3	5203	Personality Traits and Impulsivity Tasks Among Substance Use Disorder Patients: Their Relations and Links With Retention in Treatment	10.3389/fpsyt.2020.566240	Impulsivity is a complex and multifaceted trait, which has_x000D__x000D__x000D__x000D_ been traditionally evaluated through a multi-method approach_x000D__x000D__x000D__x000D_ that distinguishes between self-report and behavioral tasks. Selfreports are based on questionnaires that ask people about their_x000D__x000D__x000D__x000D_ behavior patterns in certain contexts and are generally the most_x…	Emotion (affective, non-cognitive) DM,Other	impulsivity in DM more generally	Spanish		1	Monetary choice questionnaire (Delay Discounting)	Monetary Choice Questionnaire (MCQ)	Kirby et al., 1999	Not provided	Computer		In-person (participant needs to be in the same physical location with the examiner)		Self-administered with no supervision		DDT-Area under the curve	Composite/Global/Total	Not provided			Not provided			Not provided				Monetary Choice Questionnaire (MCQ)	Risk-Taking / Impulsivity
2024-01-22 19:19:59.825 ID:6093	2024-01-22 19:19:59	3	6093	Self-initiated continuation of and adherence to HIV pre-exposure prophylaxis (PrEP) after PrEP demonstration project roll-off in men who have sex with men: associations with risky decision making, impulsivity/disinhibition, and sensation seeking	10.1007/s13365-018-0716-3	Risky decision-making, a symptom of “frontal systems” behavior disturbances, is_x000D__x000D__x000D__x000D_ characterized as difficulty selecting a safer choice with a long-term reward, such as_x000D__x000D__x000D__x000D_ prevention of HIV acquisition through condom use or sustained PrEP adherence, over an_x000D__x000D__x000D__x000D_ immediate reward that would be more satisfying.	Emotion (affective, non-cognitive) DM,Other	risky DM more generally	English		2	Balloon Analog Risk Task (BART)	Balloon Analogue Risk Task (BART)	Lejuez et al., 2002; Hunt et al., 2005	Not provided	Computer		In-person (participant needs to be in the same physical location with the examiner)		Self-administered with no supervision		BART-total money earned	Composite/Global/Total	Not provided			Not provided			Not provided				Balloon Analogue Risk Task (BART)	Risk-Taking / Impulsivity
2024-01-22 19:19:59.825 ID:6093	2024-01-22 19:19:59	3	6093	Self-initiated continuation of and adherence to HIV pre-exposure prophylaxis (PrEP) after PrEP demonstration project roll-off in men who have sex with men: associations with risky decision making, impulsivity/disinhibition, and sensation seeking	10.1007/s13365-018-0716-3	Risky decision-making, a symptom of “frontal systems” behavior disturbances, is_x000D__x000D__x000D__x000D_ characterized as difficulty selecting a safer choice with a long-term reward, such as_x000D__x000D__x000D__x000D_ prevention of HIV acquisition through condom use or sustained PrEP adherence, over an_x000D__x000D__x000D__x000D_ immediate reward that would be more satisfying.	Emotion (affective, non-cognitive) DM,Other	risky DM more generally	English		1	Iowa Gambling Task (IGT)	Iowa Gambling Task (IGT)	Bechara et al., 1997	Not provided	Computer		In-person (participant needs to be in the same physical location with the examiner)		Self-administered with no supervision		IGT-total net score	Composite/Global/Total	Not provided			Not provided			Not provided				Iowa Gambling Task (IGT)	Risk-Taking / Impulsivity
2024-01-22 21:25:08.679 ID:10847	2024-01-22 21:25:08	17	10847	Relationships between executive function, working memory, and decision-making on the Iowa Gambling Task: Evidence from ventromedial patients, dorsolateral patients, and normal subjects	10.1111/jnp.12156		Functional outcomes,Emotion (affective, non-cognitive) DM		English		1	Iowa Gambling Task (IGT)	Iowa Gambling Task (IGT)	Bechara et al., 1994	Not provided	Computer		In-person (participant needs to be in the same physical location with the examiner)		Self-administered under supervision		Iowa Gambling Task (IGT)	Composite/Global/Total	Not provided			Not provided			Not provided				Iowa Gambling Task (IGT)	Risk-Taking / Impulsivity
2024-01-23 05:06:53.049 ID:5629	2024-01-23 05:06:53	2	5629	Understanding Indecisiveness: Dimensionality of Two Self-Report Questionnaires and Associations With Depression and Indecision_x000D__x000D__x000D__x000D_	10.1037/pas0001072.supp	indecision and decision making time	Emotion (affective, non-cognitive) DM	indecisiveness	English		3	Indecision	Indecision Task	van Randenborgh et al 2010	Not provided	Other (Please specify):	headphones/computer web cam	Remote (participant does not need to be in clinic or study site)		Not provided			Subscore	DM measure has subscales. Internal consistency of each subscale:	Cronbach alpha=.88 for revised IS-FS, alpha.94 for IS-GDB		Not provided			Not provided				Indecision Task	Decision Delay and Indecisiveness
2024-01-23 05:06:53.049 ID:5629	2024-01-23 05:06:53	2	5629	Understanding Indecisiveness: Dimensionality of Two Self-Report Questionnaires and Associations With Depression and Indecision_x000D__x000D__x000D__x000D_	10.1037/pas0001072.supp	indecision and decision making time	Emotion (affective, non-cognitive) DM	indecisiveness	English		2	Indecisiveness Scale, Germeijs and De Boeck	Indecisiveness Scale- Germeijs and De Boeck (IS-GDB)	Germeijs & De Boeck 2002	Not provided	Other (Please specify):	headphones/ computer web camera	Remote (participant does not need to be in clinic or study site)		Not provided			Composite/Global/Total	Internal consistency in this sample (no subscale):	alpha = .94		Not provided			Not provided				Indecisiveness Scale- Germeijs and De Boeck (IS-GDB)	Decision Delay and Indecisiveness
2024-01-23 05:06:53.049 ID:5629	2024-01-23 05:06:53	2	5629	Understanding Indecisiveness: Dimensionality of Two Self-Report Questionnaires and Associations With Depression and Indecision_x000D__x000D__x000D__x000D_	10.1037/pas0001072.supp	indecision and decision making time	Emotion (affective, non-cognitive) DM	indecisiveness	English		1	revised Indecisiveness scale, frost and shows	Indecisiveness Scale-Frost and Shows (IS-FS)- revised	Frost and Shows 1993. The Nature and measurement of impulsive indecisiveness. Behavior Research and Therapy	Not provided	Other (Please specify):	headphones/earphones and a computer web camera	Remote (participant does not need to be in clinic or study site)		Not provided		IS-FS	Composite/Global/Total	Internal consistency in this sample (no subscale):	alpha = .88	alpha = .87-.91	Not provided			Not provided			Through confirmatory factor analysis, we found that the combined indecisiveness questionnaires were best characterized by a two-factor model, with one factor corresponding to straightforwardly worded items and the other corresponding to reverse-scored items.	Indecisiveness Scale-Frost and Shows (IS-FS)	Decision Delay and Indecisiveness
2024-01-23 13:33:56.435 ID:10829	2024-01-23 13:33:56	11	10829	Neglecting long-term risks: Self-disclosure on social media and its relation to individual decision-making tendencies and problematic	10.3389/fpsyg.2020.543388	The current laboratory study investigates whether the extent of_x000D__x000D__x000D__x000D_ online self-disclosure is explained by the general tendency to choose short-term rewards by neglecting long-term risks as well as by tendencies toward a problematic social-networks-use.	Functional outcomes,Emotion (affective, non-cognitive) DM		Other	German	1	The Cards and Lottery Task (CLT)	Cards and Lottery Task (CLT)	Müller et al., 2017	Not provided	Computer		Remote (participant does not need to be in clinic or study site)		Self-administered with no supervision		Net Score	Composite/Global/Total	Not provided			Not provided			Not provided				Cards and Lottery Task (CLT)	Risk-Taking / Impulsivity
2024-01-23 14:26:17.213 ID:13476	2024-01-23 14:26:17	11	13476	The capacity to consent to treatment in amyotrophic lateral sclerosis: a preliminary report	10.1007/s00415-020-10136-7	To assess the CCT in an ALS cohort in comparison to a control group, and to study the effects of demographic and clinical variables on this high-level cognitive function.	Financial DM,Functional outcomes,Health-care DM,End-of-life DM,Emotion (affective, non-cognitive) DM		Other	Italian	1	MacArthur Competence Assessment Tool for Treatment (MAC-CAT-T)	MacArthur Competence Assessment Tool for Treatment (MacCAT-T)	Grisso T, Appelbaum P (1997)	Not provided	Semi-structured interview guides		In-person (participant needs to be in the same physical location with the examiner)		Administered by an examiner/researcher/clinician			Composite/Global/Total	Not provided			Not provided			Not provided				MacArthur Competence Assessment Tool for Treatment (MacCAT-T)	DM Effectiveness
2024-01-23 20:18:48.399 ID:6492	2024-01-23 20:18:48	3	6492	Decision-making and risk-taking in forensic and non-forensic patients with schizophrenia spectrum disorders: A multicenter European study	10.1016/j.scog.2022.100257	Decision-making typically entails the evaluation of multiple options_x000D__x000D__x000D__x000D_ that may differ in the valence, magnitude and/or probability of their_x000D__x000D__x000D__x000D_ outcomes, to select one which might be then translated into an actual_x000D__x000D__x000D__x000D_ behaviour. Economic models of decision-making (i.e., the Rational_x000D__x000D__x000D__x000D_ Choice Theor…	Emotion (affective, non-cognitive) DM,Other	risk DM more generally	English,Other	German, Italian, Polish	1	Cambridge Gambling Task (CGT)	Cambridge Gambling Task (CGT)	Rogers et al., 1999	Not provided	iPad		In-person (participant needs to be in the same physical location with the examiner)		Self-administered with no supervision		CGT-Delay aversion; CGT-Deliberation time; CGT-Risk-taking; CGT-Quality of decision-making; CGT-Risk adjustment; CGT-Overall proportion bet	Subscore	Not provided			Not provided			Not provided				Cambridge Gambling Task (CGT)	Risk-Taking / Impulsivity
2024-01-23 20:43:14.935 ID:7471	2024-01-23 20:43:14	17	7471	Sensitivity to gains during risky decision-making differentiates chronic cocaine users from stimulant-naïve controls	10.1016/j.bbr.2019.112386	Value-based decision-making facilitates goal-directed behaviour, which is essential for survival. It relates the net returns (i.e., the gains minus the losses) to the risks (e.g., the uncertainty of returns or prob- ability of a loss) of different options with the aim of selecting the option with the highest subjective value [1–4]. Value-based decision processes can be affected by the degree of u…	Emotion (affective, non-cognitive) DM		Other	German	1	Columbia card task	Columbia Card Task (CCT)		Not provided	Computer		In-person (participant needs to be in the same physical location with the examiner)		Self-administered under supervision		Columbia card task	Composite/Global/Total	Not provided			Not provided			Not provided				Columbia Card Task (CCT)	Risk-Taking / Impulsivity
2024-01-23 21:51:54.891 ID:6564	2024-01-23 21:51:54	17	6564	Coping Self-Efficacy and Its Relationship with Psychological Morbidity after Genetic Test Result Disclosure: Results from Cancer-Unaffected BRCA1/2 Mutation Carriers	10.3390/ijerph20031684		Health-care DM,Emotion (affective, non-cognitive) DM		Other	German	2	Decisional Conflict Scale (DCS)	Decisional Conflict Scale (DCS)	O’Connor, A.M. Validation of a Decisional Conflict Scale. Med. Decis. Mak. 1995, 15, 25–30. [CrossRef] [PubMed]	Not provided	Paper/pen		Remote (participant does not need to be in clinic or study site)		Self-administered with no supervision		Decisional Conflict Scale (DCS)	Composite/Global/Total	Not provided			Not provided			Not provided				Decisional Conflict Scale (DCS)	Emotion/Affect
2024-01-23 22:03:46.593 ID:13730	2024-01-23 22:03:46	17	13730	Evaluating Dysfunction in Cognition and Reward Among Offenders With Antisocial Personality Disorder_x000D__x000D__x000D__x000D_	10.1037/per0000332		Emotion (affective, non-cognitive) DM		English		1	Gambling Task	Gambling Task- modified	Voon et al., 2006	Not provided	Computer		In-person (participant needs to be in the same physical location with the examiner)		Self-administered under supervision		Gambling Task	Composite/Global/Total	Not provided			Not provided			Not provided				Gambling Task	Risk-Taking / Impulsivity
2024-01-23 22:08:03.086 ID:6323	2024-01-23 22:08:03	18	6323	Getting Over Past Mistakes: Prospective and Retrospective_x000D__x000D__x000D__x000D_ Regret in Older Adults	10.1093/geronb/gbac159		Emotion (affective, non-cognitive) DM	prospective and retrospective regrets	Other	Mandarin or English	1	modified counterfactual gambling task	Counterfactual Thinking Gambling Task (CGT)- modified	(Baskin-Sommers et al., 2016; Camille et al., 2010; Gillan et al., 2014).	Not provided	Computer		In-person (participant needs to be in the same physical location with the examiner)		Not provided		Decision making: Prospective regret, expected value, and risk aversion.	Subscore	Not provided			Not provided			Not provided				Counterfactual Thinking Gambling Task (CGT)	Emotion/Affect
2024-01-24 02:05:25.119 ID:6451	2024-01-24 02:05:25	2	6451	Effects of Gaze Cues on Distributive Behavior of the Ultimatum Game in Adults with Attention Deficit Hyperactivity Disorder_x000D__x000D__x000D__x000D_	10.1097/NMD.0000000000001465	examine how gaze affects social decision making	Emotion (affective, non-cognitive) DM	social decision making	Other	Japanese	1	ultimatum game	Ultimatum Game	Guth et al 1982		Computer		Not provided		Not provided		UG Reaction Time and Money Distributed	Composite/Global/Total	Not provided			Not provided			Not provided				Ultimatum Game	Social DM
2024-01-24 02:41:08.113 ID:6569	2024-01-24 02:41:08	2	6569	Validating Habitual and Goal-Directed Decision-Making Performance Online in Healthy Older Adults_x000D__x000D__x000D__x000D_	10.3389/fnagi.2021.702810	Everyday decision-making is supported by a dual-system of control comprised of parallel goal-directed and habitual systems.	Emotion (affective, non-cognitive) DM	goal directed DM	English		1	two-stage Markov decision task	Two-Stage Markov Decision Task	Gläscher, J., Daw, N., Dayan, P., and O’Doherty, J. P. (2010). States versus rewards: dissociable neural prediction error signals underlying model-based and model- free reinforcement learning. Neuron 66, 585–595. doi: 10.1016/j.neuron.2010. 04.016	Not provided	Computer		Remote (participant does not need to be in clinic or study site),In-person (participant needs to be in the same physical location with the examiner)		Not provided		stay probability rewarded/unrewarded	Composite/Global/Total	Not provided			Not provided			Not provided			Thus, in this study, we implemented and validated a web-based version of the two-stage Markov task using parameter simulation and recovery and compared behavioral results from online and in-person participation on the two-stage task in both young and older adults.	Two-Stage Markov Decision Task	Goal‐Directed Behavior (effort/reward/other)
2024-01-24 14:34:16.819 ID:10707	2024-01-24 14:34:16	11	10707	The capacity to consent to treatment is altered in suicidal patients	10.1186/s12991-023-00459-w	Many patients with depression refuse treatment. Moreover, suicide attempters often display low perceived need of treatment and impaired decision-making. These observations raise questions about the capacity_x000D__x000D__x000D__x000D_ to treatment consent in depressed suicide attempters (SA).	Functional outcomes,Health-care DM,Emotion (affective, non-cognitive) DM		Spanish		1	MacArthur Competence Assessment Tool for Treatment (MacCAT-T)	MacArthur Competence Assessment Tool for Treatment (MacCAT-T)	Grisso T, Appelbaum PS, 1995	Not provided	Semi-structured interview guides		In-person (participant needs to be in the same physical location with the examiner)		Administered by an examiner/researcher/clinician			Subscore	Not provided			Not provided			Not provided				MacArthur Competence Assessment Tool for Treatment (MacCAT-T)	DM Effectiveness
2024-01-24 15:17:01.388 ID:7063	2024-01-24 15:17:01	3	7063	In Search of Executive Impairment in Pathological Gambling: A Neuropsychological Study on Non-treatment Seeking Gamblers	10.1007/s10899-018-9758-y	Although pathological gambling is often viewed as an impulse control disorder, the impulsiveness may be caused by negative afect and gambling impulses might be_x000D__x000D__x000D__x000D_ an attempt to escape from anxiety and depression (Turner et al. 2008). Notably, impulsivity_x000D__x000D__x000D__x000D_ in PG has been associated with defcits in planning, decision making, inhibition and cogniti…	Emotion (affective, non-cognitive) DM,Other	risky DM more generally	Other	Greek	1	Iowa Gambling Task (IGT)	Iowa Gambling Task (IGT)	Bechara et al. 1994	Not provided	Computer		In-person (participant needs to be in the same physical location with the examiner)		Self-administered with no supervision		IGT score	Composite/Global/Total	Not provided			Not provided			Not provided				Iowa Gambling Task (IGT)	Risk-Taking / Impulsivity
2024-01-24 15:53:03.335 ID:14178	2024-01-24 15:53:03	11	14178	Loss Aversion Predicts Cigarette Smoking Status Across Levels of Sociodemographic Characteristics	10.1037/pha0000665	Loss aversion (LA) is a tendency to be more sensitive to potential losses relative to similar gains. Low LA is associated with increased risk for cigarette smoking and use of other substances. Previous studies of LA and smoking risk controlled for potentially confounding influences of sociodemographic characteristics associated with smoking risk. The present study replicates these earlier observa…	Health-care DM,Emotion (affective, non-cognitive) DM		English		1	Gambling Task	Delay Discounting Task (DDT)	Thrailkill et al., 2022a, 2022b	11-30 minutes	Computer,iPad		Remote (participant does not need to be in clinic or study site)		Self-administered with no supervision		Total	Composite/Global/Total	Not provided			Not provided			Not provided				Delay Discounting Task (DDT)	Risk-Taking / Impulsivity
2024-01-24 16:00:02.219 ID:7292	2024-01-24 16:00:02	3	7292	Effect of alcohol use disorder family history on cognitive function	10.1017/S003329172000238X		Emotion (affective, non-cognitive) DM,Other	risky/impulsive DM more generally	Other	Swedish	1	Cambridge Gambling Task (CGT)	Cambridge Gambling Task (CGT)	Rogers et al., 1999	Not provided	Computer		In-person (participant needs to be in the same physical location with the examiner)		Self-administered with no supervision		CGT-Risk-taking; CGT-Overall proportion bet; CGT-Deliberation time	Subscore	Not provided			Not provided			Not provided				Cambridge Gambling Task (CGT)	Risk-Taking / Impulsivity
2024-01-24 16:00:02.219 ID:7292	2024-01-24 16:00:02	3	7292	Effect of alcohol use disorder family history on cognitive function	10.1017/S003329172000238X		Emotion (affective, non-cognitive) DM,Other	risky/impulsive DM more generally	Other	Swedish	2	Information Sampling Task (IST)	Information Sampling Task (IST)	Clark et al., 2006	Not provided	Computer		In-person (participant needs to be in the same physical location with the examiner)		Self-administered with no supervision		IST-Mean boxes opened per trial; IST-Mean probability of correct decision (Pcorrect); IST-Total correct trials	Subscore	Not provided			Not provided			Not provided				Information Sampling Task (IST)	Information Processing, Jumping to Conclusions, and Cognitive Flexibility
2024-01-24 16:39:57.526 ID:7510	2024-01-24 16:39:57	3	7510	Financial judgment determination in adults with ADHD	10.1007/s00702-021-02323-1	The capability_x000D__x000D__x000D__x000D_ to make financial decisions is crucial for independent and_x000D__x000D__x000D__x000D_ autonomous living and has been defined as the ability to_x000D__x000D__x000D__x000D_ manage one’s finances in a way that meets one’s best interests (Appelbaum et al. 2016). This capability encompasses_x000D__x000D__x000D__x000D_ relatively simple decisions, such as buy…	Financial DM,Emotion (affective, non-cognitive) DM,Other	risky/impulsive DM more generally	Other	German	5	Competence in Decision Rules (CDR)	Competence in Decision Rules (CDR)	Bangma et al. 2017	Not provided	Computer		In-person (participant needs to be in the same physical location with the examiner)		Self-administered with no supervision		CDR total score	Composite/Global/Total	Not provided			Not provided			Not provided				Competence in Decision Rules (CDR)	DM Effectiveness
2024-01-24 16:39:57.526 ID:7510	2024-01-24 16:39:57	3	7510	Financial judgment determination in adults with ADHD	10.1007/s00702-021-02323-1	The capability_x000D__x000D__x000D__x000D_ to make financial decisions is crucial for independent and_x000D__x000D__x000D__x000D_ autonomous living and has been defined as the ability to_x000D__x000D__x000D__x000D_ manage one’s finances in a way that meets one’s best interests (Appelbaum et al. 2016). This capability encompasses_x000D__x000D__x000D__x000D_ relatively simple decisions, such as buy…	Financial DM,Emotion (affective, non-cognitive) DM,Other	risky/impulsive DM more generally	Other	German	4	Iowa Gambling Task (IGT)	Iowa Gambling Task (IGT)	Bechara et al. 1994	Not provided	Computer		In-person (participant needs to be in the same physical location with the examiner)		Self-administered with no supervision		IGT net score	Composite/Global/Total	Not provided			Not provided			Not provided				Iowa Gambling Task (IGT)	Risk-Taking / Impulsivity
2024-01-24 16:39:57.526 ID:7510	2024-01-24 16:39:57	3	7510	Financial judgment determination in adults with ADHD	10.1007/s00702-021-02323-1	The capability_x000D__x000D__x000D__x000D_ to make financial decisions is crucial for independent and_x000D__x000D__x000D__x000D_ autonomous living and has been defined as the ability to_x000D__x000D__x000D__x000D_ manage one’s finances in a way that meets one’s best interests (Appelbaum et al. 2016). This capability encompasses_x000D__x000D__x000D__x000D_ relatively simple decisions, such as buy…	Financial DM,Emotion (affective, non-cognitive) DM,Other	risky/impulsive DM more generally	Other	German	3	Temporal Discounting Task (TDT)	Temporal Discounting Task	Bangma et al. 2017	Not provided	Computer		In-person (participant needs to be in the same physical location with the examiner)		Self-administered with no supervision		TDT score	Composite/Global/Total	Not provided			Not provided			Not provided				Temporal Discounting Task	Risk-Taking / Impulsivity
2024-01-24 17:38:54.171 ID:7889	2024-01-24 17:38:54	3	7889	The Agony of Choice? Preserved Affective Decision Making in Early Multiple Sclerosis	10.3389/fneur.2020.00914	Abilities that integrate cognitive and affective processes like_x000D__x000D__x000D__x000D_ decision making (DM) may thus be particularly vulnerable in_x000D__x000D__x000D__x000D_ early MS (8). DM has been defined as the ability that allows_x000D__x000D__x000D__x000D_ persons to form preferences, to select and execute actions, and_x000D__x000D__x000D__x000D_ to evaluate the affective outcome of a…	Emotion (affective, non-cognitive) DM		Other	German	1	modified version of the Iowa Gambling Task (IGT)	Iowa Gambling Task (IGT) - modified	Cauffman et al. 2010	Not provided	Computer		In-person (participant needs to be in the same physical location with the examiner)		Self-administered with no supervision		IGT-net score per block; IGT-total net score; IGT-amount of play money per block; IGT-total amount of play mone7; IGT-percentage of played cards; *To assess affective DM: IGT-Reaction times; IGT-Post-error slowing patterns (mean reaction times post-gain, post-High loss, post-Low loss)	Subscore	Not provided			Not provided			Not provided				Iowa Gambling Task (IGT)	Risk-Taking / Impulsivity
2024-01-24 18:43:33.499 ID:8121	2024-01-24 18:43:33	3	8121	Neural and behavioral correlates of episodic memory are associated with temporal discounting in older adults	10.1016/j.neuropsychologia.2020.107549	People often have to decide between smaller/sooner and larger/later_x000D__x000D__x000D__x000D_ rewards. In these intertemporal choices (Strotz, 1956), individuals tend_x000D__x000D__x000D__x000D_ to devalue, or discount, future outcomes. This leads them to prefer immediate rewards even to larger delayed ones (Mazur, 1987), a tendency_x000D__x000D__x000D__x000D_ known as temporal discounting.	Emotion (affective, non-cognitive) DM,Other	reward-based DM more generally	English		1	Intertemporal choice task	Intertemporal Choice Task	(Senecal et al., 2012)	Not provided	Computer		In-person (participant needs to be in the same physical location with the examiner)		Self-administered with no supervision		temporal discounting rate	Composite/Global/Total	Not provided			Not provided			Not provided				Intertemporal Choice Task	Goal‐Directed Behavior (effort/reward/other)
2024-01-24 18:43:33.499 ID:8121	2024-01-24 18:43:33	3	8121	Neural and behavioral correlates of episodic memory are associated with temporal discounting in older adults	10.1016/j.neuropsychologia.2020.107549	People often have to decide between smaller/sooner and larger/later_x000D__x000D__x000D__x000D_ rewards. In these intertemporal choices (Strotz, 1956), individuals tend_x000D__x000D__x000D__x000D_ to devalue, or discount, future outcomes. This leads them to prefer immediate rewards even to larger delayed ones (Mazur, 1987), a tendency_x000D__x000D__x000D__x000D_ known as temporal discounting.	Emotion (affective, non-cognitive) DM,Other	reward-based DM more generally	English		2	Risky choice task	Risky Choice Task		Not provided	Computer		In-person (participant needs to be in the same physical location with the examiner)		Self-administered with no supervision		Risk tolerance	Composite/Global/Total	Not provided			Not provided			Not provided				Risky Choice Task	Risk-Taking / Impulsivity
2024-01-24 22:10:11.93 ID:10027	2024-01-24 22:10:11	17	10027	Executive functions in binge spectrum eating disorders with comorbid compulsive buying	10.1002/erv.2855		Financial DM,Functional outcomes,Emotion (affective, non-cognitive) DM		Spanish		1	Iowa Gambling Task (IGT)	Iowa Gambling Task (IGT)	Bechara et al., 1994	Not provided	Computer		In-person (participant needs to be in the same physical location with the examiner)		Self-administered under supervision		The Iowa Gambling Task (IGT)	Composite/Global/Total	Not provided			Not provided			Not provided				Iowa Gambling Task (IGT)	Risk-Taking / Impulsivity
2024-01-25 00:50:12.511 ID:6603	2024-01-25 00:50:12	2	6603	Feeling uncertain despite knowing the risk: Patients with OCD (but not controls) experience known and unknown probabilistic decisions as similarly distressing and uncertain_x000D__x000D__x000D__x000D_	10.1016/j.jocrd.2023.100842	The current study aims to extend previous research on decision- making under risk versus ambiguity by directly comparing decision- making under conditions of known risk and unknown risk	Emotion (affective, non-cognitive) DM,Other	risk/ambiguity	English		1	beads task	Beads Task	(Huq, Garety, & Hemsley, 1988; Phillips & Edwards, 1966)	Not provided	Computer		In-person (participant needs to be in the same physical location with the examiner)		Not provided		draws to decision (DTD), time to reach decision, and accuracy of decision	Composite/Global/Total	Not provided			Not provided			Not provided			We aimed to heighten the importance of a correct response (enhancing ecological validity) by linking participant performance to monetary gain (described in the Method section) and measuring actual financial loss in decision-making.	Beads Task	Goal‐Directed Behavior (effort/reward/other)
2024-01-25 01:50:58.663 ID:6882	2024-01-25 01:50:58	2	6882	Trust-Based Decision-Making in the Health Context Discriminates Biological Risk Profiles in Type 1 Diabetes_x000D__x000D__x000D__x000D_	10.3390/jpm12081236	Here, we model an economic trust game in the context of a chronic disease (Diabetes Type 1) which involves iterated daily decisions in complex social contexts	Emotion (affective, non-cognitive) DM	trust-based DM	Other	Portuguese	1	Computer and Human Mediator Neuroeconomics Experiment (Economic Trust Game)	Computer and Human Mediator Neuroeconomics Experiment (Economic Trust Game)		Not provided	Computer		In-person (participant needs to be in the same physical location with the examiner)		Not provided		economic trust game	Composite/Global/Total	Not provided			Not provided			Not provided				Computer and Human Mediator Neuroeconomics Experiment (Economic Trust Game)	Social DM
2024-01-25 01:50:58.663 ID:6882	2024-01-25 01:50:58	2	6882	Trust-Based Decision-Making in the Health Context Discriminates Biological Risk Profiles in Type 1 Diabetes_x000D__x000D__x000D__x000D_	10.3390/jpm12081236	Here, we model an economic trust game in the context of a chronic disease (Diabetes Type 1) which involves iterated daily decisions in complex social contexts	Emotion (affective, non-cognitive) DM	trust-based DM	Other	Portuguese	2	Extending Utility based neuroeconomics to health context (Health trust game)	Health Context Interaction Experiment		Not provided	Computer		In-person (participant needs to be in the same physical location with the examiner)		Not provided		health trust game	Composite/Global/Total	Not provided			Not provided			Not provided				Health Context Interaction Experiment	Risk-Taking / Impulsivity
2024-01-25 10:40:47.936 ID:13871	2024-01-25 10:40:47	11	13871	Pathways to late-life suicidal behavior: Cluster analysis and predictive validation of suicidal behavior in a sample of older adults with major depression	10.4088/JCP.17m11611	_x000D__x000D__x000D__x000D_ In the present study we aimed to identify clusters of characteristics that confer suicidal behavior risk and may form the bases for distinct pathways to suicidal behavior.	Functional outcomes,Health-care DM,Emotion (affective, non-cognitive) DM		English		1	Resistance to Framing and Resistance to Sunk Cost (ADMC)	Adult Decision-making Competence Scale (A-DMC)	Bruine de Bruin W, et al., 2007	Not provided	Semi-structured interview guides		In-person (participant needs to be in the same physical location with the examiner)		Administered by an examiner/researcher/clinician			Composite/Global/Total	Not provided			Not provided			Not provided			"Our longitudinal study of attempted suicide in late-life enables us to examine the validity of_x000D__x000D__x000D__x000D_ these pathways. We selected potential risk variables suggested by the Mann stress-diathesis model 4 as well as dispositional measures including interpersonal functioning 25. We included measures of cognitive performance 17, 26 decision competence 14, different facets of impu…	Adult Decision-making Competence Scale (A-DMC)	DM Effectiveness
2024-01-25 10:40:47.936 ID:13871	2024-01-25 10:40:47	11	13871	Pathways to late-life suicidal behavior: Cluster analysis and predictive validation of suicidal behavior in a sample of older adults with major depression	10.4088/JCP.17m11611	_x000D__x000D__x000D__x000D_ In the present study we aimed to identify clusters of characteristics that confer suicidal behavior risk and may form the bases for distinct pathways to suicidal behavior.	Functional outcomes,Health-care DM,Emotion (affective, non-cognitive) DM		English		2	Monetary Choice Questionnaire (MCQ)	Monetary Choice Questionnaire (MCQ)	Kirby KN, et al., 1999	Not provided	Semi-structured interview guides		In-person (participant needs to be in the same physical location with the examiner)		Administered by an examiner/researcher/clinician			Composite/Global/Total	Not provided			Not provided			Not provided				Monetary Choice Questionnaire (MCQ)	Risk-Taking / Impulsivity
2024-01-25 10:55:13.974 ID:6710	2024-01-25 10:55:13	17	6710	Psychometric properties and factor structure of the Persian version of consideration of future consequences scale	10.30514/icss.23.3.14		Financial DM,Functional outcomes,Health-care DM,Emotion (affective, non-cognitive) DM,Other	Future Consequences DM	Other	Persian	1	Consideration of future consequences (Persian Version)	Consideration of Future Consequences Scale (CFC)	Stratman et al. (1994)	Not provided	Paper/pen		In-person (participant needs to be in the same physical location with the examiner)		Self-administered with no supervision		Consideration of future consequences (Persian Version)	Composite/Global/Total	DM measure has subscales. Internal consistency of each subscale:		future subscale was 0.65, and it was 0.70 for the immediate subscale	Not provided			Not provided			Although the present study indicat- ed good validity and reliability in the Persian version of the consideration of future consequences scale, since it was conducted only on non-clinical populations, imple- mentation of it on clinical populations and comparison of results can help to specify the differences in thinking pat- terns between healthy people and individuals with men- tal health issues.	Consideration of Future Consequences Scale (CFC)	Risk-Taking / Impulsivity
2024-01-25 10:55:13.974 ID:6710	2024-01-25 10:55:13	17	6710	Psychometric properties and factor structure of the Persian version of consideration of future consequences scale	10.30514/icss.23.3.14		Financial DM,Functional outcomes,Health-care DM,Emotion (affective, non-cognitive) DM,Other	Future Consequences DM	Other	Persian	2	Regret-Based Decision-Making Style Scale	Decision Regret Scale (DRS)		Not provided	Paper/pen		In-person (participant needs to be in the same physical location with the examiner)		Self-administered with no supervision		Regret-Based Decision-Making Style Scale	Composite/Global/Total	Not provided			Not provided			Not provided				Decision Regret Scale (DRS)	Emotion/Affect
2024-01-25 10:55:13.974 ID:6710	2024-01-25 10:55:13	17	6710	Psychometric properties and factor structure of the Persian version of consideration of future consequences scale	10.30514/icss.23.3.14		Financial DM,Functional outcomes,Health-care DM,Emotion (affective, non-cognitive) DM,Other	Future Consequences DM	Other	Persian	3	Monetary Choice Questionnaire	Monetary Choice Questionnaire (MCQ)		Not provided	Paper/pen		In-person (participant needs to be in the same physical location with the examiner)		Self-administered with no supervision		Monetary Choice Questionnaire (MCQ)		Not provided			Not provided			Not provided				Monetary Choice Questionnaire (MCQ)	Risk-Taking / Impulsivity
2024-01-25 11:34:40.627 ID:9097	2024-01-25 11:34:40	17	9097	Health condition and risk attitude in the Dutch population: an exploratory approach	10.1080/13698575.2018.1458976		Financial DM,Health-care DM,Emotion (affective, non-cognitive) DM		Other	Dutch	2	Lottery Game (2 Games)	Lottery Task		Not provided	Not provided		Remote (participant does not need to be in clinic or study site)		Self-administered with no supervision		Lottery Game (2 Games)	Composite/Global/Total	Not provided			Not provided			Not provided				Lottery Task	Risk-Taking / Impulsivity
2024-01-25 11:59:08.924 ID:12457	2024-01-25 11:59:08	17	12457	Negative symptoms and cognitive impairment are associated with distinct motivational deficits in treatment resistant schizophrenia	10.1038/s41380-023-02232-7		Functional outcomes,Emotion (affective, non-cognitive) DM		English		1	Apple Gathering task	Apple Gathering Task		Not provided	Computer		In-person (participant needs to be in the same physical location with the examiner)		Self-administered under supervision		Apple Gathering Task	Composite/Global/Total	Not provided			Not provided			Not provided				Apple Gathering Task	Goal‐Directed Behavior (effort/reward/other)
2024-01-25 12:24:15.221 ID:12144	2024-01-25 12:24:15	17	12144	The Bangor Gambling Task: Computerized replication and reappraisal of an emotion-based decision task	10.1080/23279095.2022.2162403	Emotion-based decision making (EBDM) has been defined as the capacity to make decisions based on prior experience of the emotional consequences of actions (Bowman & Turnbull, 2004). This capacity is especially relevant in com- plex and uncertain situations. EBDM demands learning an association between complex situations and the emotional state generated by them in terms of visceral and somatosen-…	Emotion (affective, non-cognitive) DM		Spanish		1	Bangor Gambling Task (BGT)	Bangor Gambling Task (BGT)	Bowman and Turnbull (2004)	6-10 minutes	Computer		In-person (participant needs to be in the same physical location with the examiner)		Self-administered under supervision		Bangor Gambling Task (BGT)	Composite/Global/Total	Not provided			Not provided			Not provided				Bangor Gambling Task (BGT)	Risk-Taking / Impulsivity
2024-01-25 12:35:48.769 ID:10566	2024-01-25 12:35:48	17	10566	Polygenic contributions to performance on the Balloon Analogue Risk Task	10.1038/s41380-023-02123-x		Functional outcomes,Emotion (affective, non-cognitive) DM,Other	Risky DM	English,Spanish		1	Balloon Analogue Risk Task (BART)	Balloon Analogue Risk Task (BART)	Lejuez CW, Aklin WM, Jones HA, Richards JB, Strong DR, Kahler CW, et al. The Balloon Analogue Risk Task (BART) differentiates smokers and nonsmokers. Exp Clin Psychopharmacol. 2003;11:26–33.	Not provided	Computer		In-person (participant needs to be in the same physical location with the examiner)		Self-administered under supervision		Balloon Analogue Risk Task (BART)	Composite/Global/Total	Not provided			Not provided			Not provided				Balloon Analogue Risk Task (BART)	Risk-Taking / Impulsivity
2024-01-25 12:46:57.253 ID:10848	2024-01-25 12:46:57	17	10848	Impaired Perception of Unintentional Transgression of Social Norms after Prefrontal Cortex Damage: Relationship to Decision_x000D__x000D__x000D__x000D_ Making, Emotion Recognition, and Executive Functions	10.1093/arclin/acab078		Functional outcomes,Emotion (affective, non-cognitive) DM		Other	French	1	Iowa Gambling Task (IGT)	Iowa Gambling Task (IGT)	Bechara et al., 1994	Not provided	Computer		In-person (participant needs to be in the same physical location with the examiner)		Self-administered under supervision		Iowa gambling task (IGT)	Composite/Global/Total	Not provided			Not provided			Not provided				Iowa Gambling Task (IGT)	Risk-Taking / Impulsivity
2024-01-25 12:58:19.689 ID:10875	2024-01-25 12:58:19	17	10875	Suicidal behavior in treatment resistant major depressive disorder patients T treated with transmagnetic stimulation(TMS) and its relationship with cognitive functions	10.1016/j.psychres.2020.112873		Functional outcomes,Emotion (affective, non-cognitive) DM		Other	Turkish	1	Cambdrige gambling test (CGT)	Cambridge Gambling Task (CGT)		Not provided	Computer		In-person (participant needs to be in the same physical location with the examiner)		Self-administered under supervision		Cambdrige gambling test (CGT)	Composite/Global/Total	Not provided			Not provided			Not provided				Cambridge Gambling Task (CGT)	Risk-Taking / Impulsivity
2024-01-25 13:23:00.787 ID:15411	2024-01-25 13:23:00	3	15411	Change in Decision-Making Analysis and Preferences in Old Age	10.1093/geronb/gbad037	Considerable prior research has demonstrated that decision_x000D__x000D__x000D__x000D_ making is a multidimensional construct that involves analysis and integration of information, consideration of risks and_x000D__x000D__x000D__x000D_ rewards, motivation, and ultimately making a choice among_x000D__x000D__x000D__x000D_ alternatives (Finucane & Guillion, 2010; Lockenhoff, 2018)._x000D__x000D__x00…	Financial DM,Health-care DM,Emotion (affective, non-cognitive) DM		English		3	Risk aversion (created for this study)	Risk Dicsounting Task	not original, but cited: Boyle et al., 2011; Boyle, Yu, Buchman, & Bennett, 2012; Han et al., 2012; James et al., 2015; Wilson et al., 2019	Not provided	Other (Please specify):		In-person (participant needs to be in the same physical location with the examiner)		Administered by an examiner/researcher/clinician		Risk aversion	Composite/Global/Total	Not provided			Not provided			Not provided				Risk Discounting Task	Risk-Taking / Impulsivity
2024-01-25 13:23:00.787 ID:15411	2024-01-25 13:23:00	3	15411	Change in Decision-Making Analysis and Preferences in Old Age	10.1093/geronb/gbad037	Considerable prior research has demonstrated that decision_x000D__x000D__x000D__x000D_ making is a multidimensional construct that involves analysis and integration of information, consideration of risks and_x000D__x000D__x000D__x000D_ rewards, motivation, and ultimately making a choice among_x000D__x000D__x000D__x000D_ alternatives (Finucane & Guillion, 2010; Lockenhoff, 2018)._x000D__x000D__x00…	Financial DM,Health-care DM,Emotion (affective, non-cognitive) DM		English		4	Scam awareness (from the text: " this measure was newly created and not predetermined to fit in either the deliberative or intuitive category; our intention was to capture the social cognitive aspect of decision making")	Scam Awareness Task	Boyle et al., 2019	Not provided	Not provided		In-person (participant needs to be in the same physical location with the examiner)		Self-administered with no supervision		Scam susceptibility	Composite/Global/Total	Not provided			Not provided			Not provided				Scam Awareness Task	Social DM
2024-01-25 13:23:00.787 ID:15411	2024-01-25 13:23:00	3	15411	Change in Decision-Making Analysis and Preferences in Old Age	10.1093/geronb/gbad037	Considerable prior research has demonstrated that decision_x000D__x000D__x000D__x000D_ making is a multidimensional construct that involves analysis and integration of information, consideration of risks and_x000D__x000D__x000D__x000D_ rewards, motivation, and ultimately making a choice among_x000D__x000D__x000D__x000D_ alternatives (Finucane & Guillion, 2010; Lockenhoff, 2018)._x000D__x000D__x00…	Financial DM,Health-care DM,Emotion (affective, non-cognitive) DM		English		2	Temporal discounting (specific measure not indicated)	Temporal Discounting Task	not original, but cited: Han et al., 2018; James et al., 2015	Not provided	Not provided	Performance based	In-person (participant needs to be in the same physical location with the examiner)		Administered by an examiner/researcher/clinician		Temporal discounting-large stakes; Temporal discounting-small stakes	Subscore	Not provided			Not provided			Not provided			NOT IN THIS ARTICLE; TEXT STATES:_x000D__x000D__x000D__x000D_ "The large- and small-stakes temporal discounting measures have previously shown adequate internal consistency and associations with cognitive level and cognitive decline (Boyle et al., 2012; James et al., 2015)."	Temporal Discounting Task	Risk-Taking / Impulsivity
2024-01-25 13:56:34.202 ID:9839	2024-01-25 13:56:34	11	9839	Impaired Recognition of Facial and Vocal Emotions_x000D__x000D__x000D__x000D_ in Mild Cognitive Impairment	10.1017/S135561772100014X	The ability to recognize others’ emotions is a central aspect of socio-emotional functioning. Emotion recognition impairments are well documented in Alzheimer’s disease and other dementias, but it is less understood_x000D__x000D__x000D__x000D_ whether they are also present in mild cognitive impairment (MCI). Results on facial emotion recognition are mixed, and crucially, it remains unclear whethe…	Functional outcomes,Emotion (affective, non-cognitive) DM		Other	Portuguese	1	Adults and Older Adults Functional Assessment Inventory	Adults and Older Adults Functional Assessment Inventory	Sousa, et al., 2008	Not provided	Semi-structured interview guides		In-person (participant needs to be in the same physical location with the examiner)		Administered by an examiner/researcher/clinician			Composite/Global/Total	Not provided			Not provided			Not provided				Adults and Older Adults Functional Assessment Inventory	Multiple DM domains
2024-01-25 15:49:42.799 ID:15705	2024-01-25 15:49:42	3	15705	Correlates of regret with treatment decision-making among Japanese women with breast cancer: Results of an internet-based cross-sectional survey	10.1186/s12905-019-0783-5	Satisfaction and regret with medical decisions as well as_x000D__x000D__x000D__x000D_ quality of life (QOL) among patients with BC are associated not only with the results of the decisions they make,_x000D__x000D__x000D__x000D_ but also with how they make those decisions; however,_x000D__x000D__x000D__x000D_ prior findings concerning the influence of this decision making vary.	Health-care DM,Emotion (affective, non-cognitive) DM,Other	Emotional sequela of healthcare DM	Other	Japanese	1	Single-item Regret regarding the medical decision-making process	Medical Decision-making Regret (1-item)	this article	Not provided	Computer		Remote (participant does not need to be in clinic or study site)		Self-administered with no supervision		Regret in treatment decision-making process	Composite/Global/Total	Not provided			Not provided			Not provided				Medical Decision-making Regret (1-item)	Emotion/Affect
2024-01-25 22:07:57.939 ID:9128	2024-01-25 22:07:57	17	9128	Validating a dimension of doubt in decision- making: A proposed endophenotype for obsessive-compulsive disorder	10.1371/journal.pone.0218182		Functional outcomes,Emotion (affective, non-cognitive) DM		English		1	random-dot motion task (RDMT)	Random Dot Motion (RDM) Task	Banca et al.	Not provided	Computer		In-person (participant needs to be in the same physical location with the examiner)		Self-administered under supervision		random-dot motion task (RDMT)	Composite/Global/Total	Not provided			Not provided			Not provided				Random Dot Motion (RDM) Task	Perceptual DM
2024-01-26 10:47:33.552 ID:15996	2024-01-26 10:47:33	17	15996	No Higher Risk-Seeking Tendencies or Altered Self-Estimation in a Social Decision-Making Task in Patients with Parkinson’s Disease_x000D__x000D__x000D__x000D_	10.3233/JPD-212960		Emotion (affective, non-cognitive) DM,Other	Social DM	Other	German	1	social decision-making and self-estimation task	Social Decision-making and Self-Estimation Task	Niederle and Vesterlund, 2007	11-30 minutes	Computer		In-person (participant needs to be in the same physical location with the examiner)		Self-administered under supervision		social decision-making and self-estimation task	Subscore	Not provided			Not provided			Not provided				Social Decision-making and Self-Estimation Task	Social DM
2024-01-26 10:57:09.304 ID:12832	2024-01-26 10:57:09	17	12832	Reward-dependent dynamics and changes in risk taking in the Balloon Analogue Risk Task_x000D__x000D__x000D__x000D_	10.1080/20445911.2023.2181065	Decision-making, in general as well as under risk, requires several cognitive abilities ranging from memory to perception (Sebri et al., 2019, 2020). Tra- ditional normative models of decision-making postu- late that people adhere to basic rationality principles and that they make decisions as if they maximise per- sonal expected utility (Savage, 1954). However, the existing literature shows that…	Financial DM,Health-care DM,Emotion (affective, non-cognitive) DM,Other	Health Risk DM	Other	Italian	1	Balloon Analogue Risk Task (BART)	Balloon Analogue Risk Task (BART)	Lejuez et al., 2002	11-30 minutes	Computer		In-person (participant needs to be in the same physical location with the examiner)		Self-administered under supervision		Balloon Analogue Risk Task (BART)	Composite/Global/Total	Not provided			Not provided			Not provided				Balloon Analogue Risk Task (BART)	Risk-Taking / Impulsivity
2024-01-26 11:22:48.582 ID:12648	2024-01-26 11:22:48	17	12648	Lung Cancer Screening Decision Aid Designed for a Primary Care Setting A Randomized Clinical Trial	10.1001/jamanetworkopen.2023.30452		Health-care DM,Emotion (affective, non-cognitive) DM		English		2	Decisional Regret	Decision Regret Scale (DRS)		Not provided	Semi-structured interview guides,Other (Please specify):	Telephone	Remote (participant does not need to be in clinic or study site),In-person (participant needs to be in the same physical location with the examiner)		Administered by an examiner/researcher/clinician		Decisional Regret	Composite/Global/Total	Not provided			Not provided			Not provided				Decision Regret Scale (DRS)	Emotion/Affect
2024-01-26 11:22:48.582 ID:12648	2024-01-26 11:22:48	17	12648	Lung Cancer Screening Decision Aid Designed for a Primary Care Setting A Randomized Clinical Trial	10.1001/jamanetworkopen.2023.30452		Health-care DM,Emotion (affective, non-cognitive) DM		English		1	Decisional Conflict Scale (DCS)	Decisional Conflict Scale (DCS)		Not provided	Semi-structured interview guides,Other (Please specify):	Administered in-person or by telephone	Remote (participant does not need to be in clinic or study site),In-person (participant needs to be in the same physical location with the examiner)		Administered by an examiner/researcher/clinician		Decisional Conflict Scale (DCS)	Composite/Global/Total	Not provided			Not provided			Not provided				Decisional Conflict Scale (DCS)	Emotion/Affect
2024-01-26 12:29:17.437 ID:7150	2024-01-26 12:29:17	3	7150	Cognitive ability and human behavior in experimental ultimatum games	10.1016/j.rie.2019.01.005	In particular, we show how cognitive ability affects behavior in experimental ultimatum games, or UGs (Güth et al.,_x000D__x000D__x000D__x000D_ 1982). A UG consists of two stages with a sender and a responder. In the first stage, a sender receives a certain amount_x000D__x000D__x000D__x000D_ of money from an experimenter, and decides the amount to offer to the responder. In the second stage, the …	Emotion (affective, non-cognitive) DM,Other	fairness in DM more generally (sociomoral DM)	Other	Japanese	1	Ultimatum games	Ultimatum Game	Guth et al., 1982	Not provided	Computer		In-person (participant needs to be in the same physical location with the examiner)		Self-administered with no supervision		Mean offer amount; minimum offer acceptance point	Not provided	Not provided			Not provided			Not provided				Ultimatum Game	Social DM
2024-01-26 13:00:23.351 ID:8080	2024-01-26 13:00:23	3	8080	Shared decision making and choice for bariatric surgery	10.3390/ijerph16244966		Health-care DM,Emotion (affective, non-cognitive) DM,Other	decision satisfaction and decision regret pertaining to surgery choice	Other	Taiwanese	2	Decision regret	Decision Regret Scale (DRS)	Brehaut et al., 2003	Not provided	Not provided		In-person (participant needs to be in the same physical location with the examiner)		Not provided		Decision regret	Composite/Global/Total	Internal consistency in this sample (no subscale):	Cronbach’s α = 0.867		Not provided			Not provided				Decision Regret Scale (DRS)	Emotion/Affect
2024-01-26 13:00:23.351 ID:8080	2024-01-26 13:00:23	3	8080	Shared decision making and choice for bariatric surgery	10.3390/ijerph16244966		Health-care DM,Emotion (affective, non-cognitive) DM,Other	decision satisfaction and decision regret pertaining to surgery choice	Other	Taiwanese	1	Decision satisfaction	Satisfaction with Decision (SWD) Scale	Holmes-Rovner et al., 1996	Not provided	Not provided		In-person (participant needs to be in the same physical location with the examiner)		Not provided		Decision satisfaction	Composite/Global/Total	Internal consistency in this sample (no subscale):	Cronbach’s α = 0.960		Not provided			Not provided				Satisfaction with Decision (SWD) Scale	Emotion/Affect
2024-01-26 15:03:22.799 ID:8916	2024-01-26 15:03:22	3	8916	Trait impulsivity and cognitive domains involving impulsivity and compulsivity as predictors of gambling disorder treatment response	10.1016/j.addbeh.2018.07.006	The observed decision making difficulties seem to extend to both_x000D__x000D__x000D__x000D_ the learning process and the whole decision making performance when_x000D__x000D__x000D__x000D_ assessed with the Iowa Gambling Task (IGT; Mallorquí-Bagué et al.,_x000D__x000D__x000D__x000D_ 2016), and are characterized by myopia for the future, deficits in immediate/delayed reinforcements and reward/puni…	Emotion (affective, non-cognitive) DM,Other	reward-based DM more generally	Spanish		1	Iowa Gambling Task (IGT)	Iowa Gambling Task (IGT)	Bechara et al., 1994	Not provided	Computer		In-person (participant needs to be in the same physical location with the examiner)		Self-administered with no supervision		IGT-total; IGT-Block 1; IGT-Block 2; IGT-Block 3; IGT-Block 4; IGT-Block 5	Subscore	Not provided			Not provided			Not provided				Iowa Gambling Task (IGT)	Risk-Taking / Impulsivity
2024-01-26 17:27:26.782 ID:8460	2024-01-26 17:27:26	3	8460	Dysregulated affective arousal regulates reward-based decision making in patients with schizophrenia: an integrated study	10.1038/s41537-022-00234-y	Schizophrenia is a severe mental illness that affects approximately_x000D__x000D__x000D__x000D_ 1% of the world’s population. Aberrant midbrain dopamine level_x000D__x000D__x000D__x000D_ has been proposed as one of the key features in schizophrenia1_x000D__x000D__x000D__x000D_ ._x000D__x000D__x000D__x000D_ Mounting evidence has linked it to dysregulated decision making,_x000D__x000D__x000D__x000D…	Emotion (affective, non-cognitive) DM,Other	reward-based DM	Other	Chinese	1	probabilistic gambling task (modified)	Probabilistic Gambling Task	Rutledge et al., 2009; Liu et al., 2015	Not provided	Computer		In-person (participant needs to be in the same physical location with the examiner)		Self-administered with no supervision		Total game score; Win-stay (proportion of times the same deck was chosen immediately after a reward [in poor decks; in rich decks]); Lose-shift (proportion of times a different deck was chosen after receiving a non-reward [in poor decks; in rich decks]); Learning rate; Choice consistency	Subscore	Not provided			Not provided			Not provided				Probabilistic Gambling Task	Risk-Taking / Impulsivity
2024-01-26 18:45:06.852 ID:13037	2024-01-26 18:45:06	3	13037	The treasure of now and an uncertain future: Delay discounting and health behaviors among cancer survivors	10.1002/cncr.31759	Delay discounting (DD) rate_x000D__x000D__x000D__x000D_ is the degree to which one devalues rewards as a function of time to receipt. Lower DD rates (i.e.,_x000D__x000D__x000D__x000D_ prioritizing long-term over immediate rewards) are associated with healthier behaviors	Emotion (affective, non-cognitive) DM,Other	reward-based DM more generally	English		1	5-trial Adjusting Delay Discounting task	Delay Discounting Task (DDT)		Not provided	Computer		Remote (participant does not need to be in clinic or study site)		Self-administered with no supervision		DD rate (standardized k-parameters [natural log - lnk])	Composite/Global/Total	Not provided			Not provided			Not provided				Delay Discounting Task (DDT)	Risk-Taking / Impulsivity
2024-01-26 22:03:49.725 ID:6770	2024-01-26 22:03:49	17	6770	Neural valuation of rewards and punishments in posttraumatic_x000D__x000D__x000D__x000D_ stress disorder: a computational approach	10.1038/s41398-023-02388-4		Emotion (affective, non-cognitive) DM		English		1	Lottery Task	Lottery Task		Not provided	Computer		In-person (participant needs to be in the same physical location with the examiner)		Self-administered under supervision		Lottery Task	Composite/Global/Total	Not provided			Not provided			Not provided				Lottery Task	Risk-Taking / Impulsivity
2024-01-26 22:10:48.241 ID:7772	2024-01-26 22:10:48	17	7772	Functional Correlates of Resting- State Connectivity in the Default Mode Network of Heroin Users on Methadone Treatment and Medication-Free Therapeutic Community Program	10.3389/fpsyt.2019.00381		Emotion (affective, non-cognitive) DM,Other		Other	Chinese/ Taiwanese	1	Cambridge Gambling Task (CGT)	Cambridge Gambling Task (CGT)	Cambridge Cognition Ltd	Not provided	Computer		In-person (participant needs to be in the same physical location with the examiner)		Self-administered under supervision		Cambridge Gambling Task (CGT)	Composite/Global/Total	Not provided			Not provided			Not provided				Cambridge Gambling Task (CGT)	Risk-Taking / Impulsivity
2024-01-26 22:32:03.006 ID:12212	2024-01-26 22:32:03	17	12212	Fairness norm violations in anti-social psychopathic offenders in a repeated trust game	10.1038/s41398-019-0606-3		Emotion (affective, non-cognitive) DM		Other	German	1	Task–repeated trust game	Trust Game- modified		Not provided	Computer		In-person (participant needs to be in the same physical location with the examiner)		Administered by an examiner/researcher/clinician		Task–repeated trust game	Composite/Global/Total	Not provided			Not provided			Not provided			The current experimental situation provided only limited external validity, and subjects were only able to gain a comparably low amount of money. Additional research is needed to determine the translatability of our findings to criminal behaviour in anti-social offenders.	Trust Game	Social DM
2024-01-27 08:36:41.786 ID:6811	2024-01-27 08:36:41	3	6811	Decision-making styles as a moderator on the efficacy of the StaySafe tablet intervention	10.1080/10826084.2023.2212301		Health-care DM,Emotion (affective, non-cognitive) DM,Other	DM and risky DM more generally	English		1	TCU client evaluation of self-in treatment scales (CEST)	The Client Evaluation of Self and Treatment (CEST)	Joe et al., 2002; Simpson et al., 2012	Not provided	Paper/pen		In-person (participant needs to be in the same physical location with the examiner)		Self-administered with no supervision		TCU Scales (Domains: Treatment motivation [Problem recognition, Desire for help, Treatment participation, Treatment needs subscales]; Psychological functioning [Decision making subscale]; Social support [Risk taking subscale])	Subscore	DM measure has subscales. Internal consistency of each subscale:		Treatment Motivation domain: Problem Recognition (9 items, α=94), Desire for Help (6 items, α = .84), Treatment Participation (7 items, α = .78), and Treatment Needs (5 items, α = .80); Psychological Functioning domain: Decision Making (9 items, α = .79); Social Functioning domain: Risk Taking (7 items, α = .78)	Not provided			Not provided				Client Evaluation of Self and Treatment (CEST)	Multiple DM domains
2024-01-27 08:55:17.346 ID:7571	2024-01-27 08:55:17	3	7571	No Effect of Ego Depletion on Risk Taking	10.1038/s41598-019-46103-0	According to dual-process theories, decisions are the result of an interaction between intuitive (System 1)_x000D__x000D__x000D__x000D_ and deliberative (System 2) processes4–8_x000D__x000D__x000D__x000D_ . System 1 is commonly characterized as fast, automatic, and effortless,_x000D__x000D__x000D__x000D_ whereas System 2 is characterized as slow, controlled, and effortful. To study these processe…	Emotion (affective, non-cognitive) DM,Other	risky DM more generally (related to automatic System 1 processing--affective-based)	English		1	Risk taking tasks (risky losses, risky gains, mixed gambles)	Mixed-Gambles Task		Not provided	Computer		Remote (participant does not need to be in clinic or study site)		Self-administered with no supervision		Proportion of risky choices in each domain (gain, loss, and mixed gambles)	Subscore	Not provided			Not provided			Not provided				Mixed-Gambles Task	Risk-Taking / Impulsivity
2024-01-27 11:11:57.094 ID:10951	2024-01-27 11:11:57	3	10951	Subjective estimates of uncertainty during gambling and impulsivity after subthalamic deep brain stimulation for Parkinson's disease	10.1038/s41598-019-51164-2	A potential computational mechanism underlying impulsivity is the estimation of uncertainty. If the_x000D__x000D__x000D__x000D_ longer-term outcomes of actions are not (or do not seem to be) predictable, prospective thinking may be replaced_x000D__x000D__x000D__x000D_ by seeking immediately available outcomes – a policy that would manifest behaviourally as impulsivity18. More_x000D__x000D__x000D_…	Emotion (affective, non-cognitive) DM,Other	risk-taking/impulsivity/uncertainty in DM more generally	English		1	Delay discounting task	Delay Discounting Task (DDT)	Kirby et al., 1999	Not provided	Computer		In-person (participant needs to be in the same physical location with the examiner)		Self-administered with no supervision		delay discounting score	Composite/Global/Total	Not provided			Not provided			Not provided				Delay Discounting Task (DDT)	Risk-Taking / Impulsivity
2024-01-27 11:11:57.094 ID:10951	2024-01-27 11:11:57	3	10951	Subjective estimates of uncertainty during gambling and impulsivity after subthalamic deep brain stimulation for Parkinson's disease	10.1038/s41598-019-51164-2	A potential computational mechanism underlying impulsivity is the estimation of uncertainty. If the_x000D__x000D__x000D__x000D_ longer-term outcomes of actions are not (or do not seem to be) predictable, prospective thinking may be replaced_x000D__x000D__x000D__x000D_ by seeking immediately available outcomes – a policy that would manifest behaviourally as impulsivity18. More_x000D__x000D__x000D_…	Emotion (affective, non-cognitive) DM,Other	risk-taking/impulsivity/uncertainty in DM more generally	English		2	modified version of a slot machine gambling paradigm (naturalistic gambling task)	Gambling Task (Slot Machine)	Paliwal et al., 2014	Not provided	Computer		In-person (participant needs to be in the same physical location with the examiner)		Self-administered with no supervision		Slot machine (Gambling) behavior: Bet Increase, Machine-Switch, Casino Switch, Double-Up; Computational modeling scores: hierarchical gaussian filter (‘Standard’ HGF; ‘Uncertainty-driven' HGF) [Pre- and Post-scores]	Subscore	Not provided			Not provided			Not provided				Gambling Task (Slot Machine)	Risk-Taking / Impulsivity
2024-01-27 11:57:07.624 ID:14125	2024-01-27 11:57:07	3	14125	Impact of bipolar disorder on eating disorders severity in real-life settings	10.1016/j.jad.2018.12.128		Functional outcomes,Emotion (affective, non-cognitive) DM,Other	risky DM more generally	Other	French	2	Iowa gambling task (IGT)	Iowa Gambling Task (IGT)	Bechara et al., 1994	Not provided	Computer		In-person (participant needs to be in the same physical location with the examiner)		Self-administered with no supervision		IGT net score	Composite/Global/Total	Not provided			Not provided			Not provided				Iowa Gambling Task (IGT)	Risk-Taking / Impulsivity
2024-01-27 11:57:07.624 ID:14125	2024-01-27 11:57:07	3	14125	Impact of bipolar disorder on eating disorders severity in real-life settings	10.1016/j.jad.2018.12.128		Functional outcomes,Emotion (affective, non-cognitive) DM,Other	risky DM more generally	Other	French	1	Functioning Assessment Short Test (FAST) *only for those over 18	The Functioning Assessment Short Test (FAST)	Moser et al., 2013; Rosa et al., 2007	Not provided	Not provided		In-person (participant needs to be in the same physical location with the examiner)		Administered by an examiner/researcher/clinician		FAST total score; FAST subscales: Autonomy, Occupational functioning, Cognitive functioning, Finances, Interpersonal relationships, Leisure time	Subscore	Not provided			Not provided			Not provided				Functioning Assessment Short Test (FAST)	Multiple DM domains
2024-01-27 13:23:53.432 ID:12919	2024-01-27 13:23:53	17	12919	Ventral tegmental area dysfunction affects decision-making in patients with myotonic dystrophy type-1	10.1016/j.cortex.2020.03.022	“Decision-making” is defined as the ability to take decisions among different alternatives on the basis of an obtainable profit (Bechara, Damasio, Damasio & Anderson, 1994) The reward / punishment system is directly involved in decision- making	Functional outcomes,Emotion (affective, non-cognitive) DM		Other	Italian	1	Iowa Gambling Task (IGT)	Iowa Gambling Task (IGT)	Bechara & Damasio, 2002	Not provided	Computer		In-person (participant needs to be in the same physical location with the examiner)		Self-administered under supervision		Iowa Gambling Task (IGT)	Composite/Global/Total	Not provided			Not provided			Not provided				Iowa Gambling Task (IGT)	Risk-Taking / Impulsivity
2024-01-27 13:36:01.511 ID:12578	2024-01-27 13:36:01	17	12578	Prefrontal activity during the emotional go/no-go task and computational markers of risk-based decision-making predict future relapse in alcohol use disorder	10.3389/fpsyt.2022.1048152		Functional outcomes,Emotion (affective, non-cognitive) DM		Other	Japanese	1	Emotional Go/No-Go	Emotional Go-No/Go Task (EGNG)	Egashira K, Matsuo K, Nakashima M, Watanuki T, Harada K, Nakano M, et al. Blunted brain activation in patients with schizophrenia in response to emotional cognitive inhibition: a functional near-infrared spectroscopy study. Schizophr Res. (2015) 162:196–204. doi: 10.1016/j.schres.2014.12.038	Not provided	Computer		In-person (participant needs to be in the same physical location with the examiner)		Self-administered under supervision		Emotional Go/No-Go	Composite/Global/Total	Not provided			Not provided			Not provided				Emotional Go-No/Go Task (EGNG)	Emotion/Affect
2024-01-27 13:36:01.511 ID:12578	2024-01-27 13:36:01	17	12578	Prefrontal activity during the emotional go/no-go task and computational markers of risk-based decision-making predict future relapse in alcohol use disorder	10.3389/fpsyt.2022.1048152		Functional outcomes,Emotion (affective, non-cognitive) DM		Other	Japanese	2	Risk-based decision task	Risk-Based Decision-making Task	. Hagiwara K, Mochizuki Y, Chen C, Lei H, Hirotsu M, Matsubara T, et al. Nonlinear probability weighting in depression and anxiety: insights from healthy young adults. Front Psychiatry. (2022) 13:810867. doi: 10.3389/fpsyt.2022.810867	Not provided	Computer		In-person (participant needs to be in the same physical location with the examiner)		Self-administered under supervision		Risk-based decision task	Composite/Global/Total	Not provided			Not provided			Not provided				Risk-Based Decision-making Task	Risk-Taking / Impulsivity
2024-01-27 13:48:47.581 ID:14199	2024-01-27 13:48:47	17	14199	Reward-related decision-making in schizophrenia: A multimodal T neuroimaging study	10.1016/j.pscychresns.2019.03.007		Functional outcomes,Emotion (affective, non-cognitive) DM		English,Other	French	1	Balloon analogue risk task (BART)	Balloon Analogue Risk Task (BART)	Bogg et al. (2012)	11-30 minutes	Computer		In-person (participant needs to be in the same physical location with the examiner)		Self-administered under supervision		Balloon analogue risk task (BART)	Composite/Global/Total	Not provided			Not provided			Not provided			The BART has excellent psychometric properties and predictive validity for real-life behavior (Lejuez et al., 2002; Rao et al., 2008; White et al., 2008). It is simple, easy to un- derstand, and less dependent on repeated calculations, which are all important features when assessing reward-related decision-making in schizophrenia.	Balloon Analogue Risk Task (BART)	Risk-Taking / Impulsivity
2024-01-27 14:09:51.352 ID:14001	2024-01-27 14:09:51	17	14001	Impact of Perceived Stress and Immune Status on Decision-Making Abilities during COVID-19 Pandemic Lockdown	10.3390/bs11120167		Functional outcomes,Emotion (affective, non-cognitive) DM		Other	Italian	1	Iowa Gambling Task (IGT)	Iowa Gambling Task (IGT)	echara, A.; Damasio, A.R.; Damasio, H.; Anderson, S.W. Insensitivity to future consequences following damage to human prefrontal cortex. Cognition 1994, 50, 7–15. [CrossRef]	Not provided	Computer		Remote (participant does not need to be in clinic or study site)		Self-administered with no supervision		Iowa Gambling Task (IGT)	Composite/Global/Total	Not provided			Not provided			Not provided				Iowa Gambling Task (IGT)	Risk-Taking / Impulsivity
2024-01-27 14:26:52.792 ID:15650	2024-01-27 14:26:52	17	15650	The Prominent Deck B Phenomenon in Schizophrenia: An Empirical Study on Iowa Gambling Task	10.3389/fpsyg.2021.619855		Functional outcomes,Emotion (affective, non-cognitive) DM		Other	Chinese/ Taiwanese	1	Iowa Gambling Task (IGT)	Iowa Gambling Task (IGT)	Bechara et al., 1994	Not provided	Computer		In-person (participant needs to be in the same physical location with the examiner)		Self-administered under supervision		Iowa Gambling Task (IGT)	Composite/Global/Total	Not provided			Not provided			Not provided				Iowa Gambling Task (IGT)	Risk-Taking / Impulsivity
2024-01-27 14:41:21.791 ID:11067	2024-01-27 14:41:21	17	11067	Genetic variation in the dopamine system is associated with mixed-strategy decision-making in patients with Parkinson’s disease	10.1111/ejn.15875		Functional outcomes,Emotion (affective, non-cognitive) DM		English		1	Matching Pennies Task	Matching Pennies Task	Barraclough et al., 2004; Parr et al., 2020	Not provided	Computer		In-person (participant needs to be in the same physical location with the examiner)		Self-administered under supervision		Matching Pennies Task	Composite/Global/Total	Not provided			Not provided			Not provided				Matching Pennies Task	Goal‐Directed Behavior (effort/reward/other)
2024-01-28 12:52:54.831 ID:14109	2024-01-28 12:52:54	3	14109	Functional Connectivity and Microstructural Network Correlates of Interindividual Variability in Distinct Executive Functions of Healthy Older Adults	10.1016/j.neuroscience.2023.06.005	Specifically, frontoparietal and striatal resting-state functional_x000D__x000D__x000D__x000D_ connectivity (rsFC) has been associated with key components of executive functions (namely working memory,_x000D__x000D__x000D__x000D_ inhibition, and set-shifting abilities) (Darki et al., 2019)_x000D__x000D__x000D__x000D_ as well as value-based decision-making abilities that_x000D__x000D__x000D__x000D…	Emotion (affective, non-cognitive) DM,Other	value-based decision-making more generally	Other	German	1	three-stage Markov decision-making task	Three-Stage Markov Decision Task	(Eppinger et al., 2015; Tanaka et al., 2016; Wittkuhn et al., 2018	Not provided	Computer		In-person (participant needs to be in the same physical location with the examiner)		Self-administered with no supervision		Task performance (percentage of optimal action choices taken along the three stages of the task across blocks)	Composite/Global/Total	Not provided			Not provided			Not provided				Three-Stage Markov Decision Task	Goal‐Directed Behavior (effort/reward/other)
2024-01-28 13:31:40.063 ID:14674	2024-01-28 13:31:40	3	14674	Goal-directed and habitual decision making under stress in gambling disorder: An fMRI study	10.1016/j.addbeh.2023.107628	Model-free decisions are based on single action_x000D__x000D__x000D__x000D_ values computed from past experience, thereby simplifying choice at the_x000D__x000D__x000D__x000D_ cost of being less flexible, in line with habitual behavior. Previous_x000D__x000D__x000D__x000D_ research has found that individual differences in the balance between_x000D__x000D__x000D__x000D_ goal-directed and habitual …	Emotion (affective, non-cognitive) DM,Other	goal-directed DM more generally	Other	Not indicated; assuming Dutch	1	two-step Markov decision task	Two-Stage Markov Decision Task	Daw et al., 2011	Not provided	Computer		In-person (participant needs to be in the same physical location with the examiner)		Self-administered with no supervision		we focused on stay-switch behavior on the first stage choice of each trial to derive model-free and model-based strategies. First-stage choices were analyzed as a function of the previous trial’s reward and transition-type. Because a model-free strategy disregards the structure of the task, a rewarding choice is more likely to be repeated and reflected by a main effect of reward on stay probabili…	Subscore	Not provided			Not provided			Not provided				Two-Stage Markov Decision Task	Goal‐Directed Behavior (effort/reward/other)
2024-01-29 12:08:03.203 ID:11555	2024-01-29 12:08:03	17	11555	Relationship of ventral striatum activation during effort_x000D__x000D__x000D__x000D_ discounting to clinical amotivation severity in schizophrenia	10.1038/s41537-021-00178-9		Functional outcomes,Emotion (affective, non-cognitive) DM		English		1	fMRI effort-discounting task	Effort-Discounting Task (EDT)	Senecal, N., Wang, T., Thompson, E. & Kable, J. W. Normative arguments from experts and peers reduce delay discounting. Judgm. Decis. Mak. 7, 568–589 (2012).	6-10 minutes	Computer		In-person (participant needs to be in the same physical location with the examiner)		Administered by an examiner/researcher/clinician		fMRI effort-discounting task	Composite/Global/Total	Not provided			Not provided			Not provided				Effort-Discounting Task (EDT)	Goal‐Directed Behavior (effort/reward/other)
2024-01-29 12:36:37.791 ID:14831	2024-01-29 12:36:37	17	14831	Reward-based decision-making in mesial temporal lobe epilepsy patients with unilateral hippocampal sclerosis pre- and post-surgery_x000D__x000D__x000D__x000D_	10.1016/j.nicl.2022.103251		Functional outcomes,Emotion (affective, non-cognitive) DM		Spanish		1	Game of Dice Task (GDT)	Game of Dice Task (GDT)	Brand et al., 2005	Not provided	Computer		In-person (participant needs to be in the same physical location with the examiner)		Self-administered under supervision		Game of Dice Task (GDT)	Composite/Global/Total	Not provided			Not provided			Not provided				Game of Dice Task (GDT)	Risk-Taking / Impulsivity
2024-01-29 12:36:37.791 ID:14831	2024-01-29 12:36:37	17	14831	Reward-based decision-making in mesial temporal lobe epilepsy patients with unilateral hippocampal sclerosis pre- and post-surgery_x000D__x000D__x000D__x000D_	10.1016/j.nicl.2022.103251		Functional outcomes,Emotion (affective, non-cognitive) DM		Spanish		2	Iowa Gambling Task (IGT)	Iowa Gambling Task (IGT)	Bechara et al. (1994)	Not provided	Computer		In-person (participant needs to be in the same physical location with the examiner)		Self-administered under supervision		Iowa Gambling Task (IGT)	Composite/Global/Total	Not provided			Not provided			Not provided				Iowa Gambling Task (IGT)	Risk-Taking / Impulsivity
2024-01-29 12:36:37.791 ID:14831	2024-01-29 12:36:37	17	14831	Reward-based decision-making in mesial temporal lobe epilepsy patients with unilateral hippocampal sclerosis pre- and post-surgery_x000D__x000D__x000D__x000D_	10.1016/j.nicl.2022.103251		Functional outcomes,Emotion (affective, non-cognitive) DM		Spanish		3	probabilistic gambling task (modified ERP version)	Probabilistic Gambling Task	Marco-Pallares et al., 2008	Not provided	Computer		In-person (participant needs to be in the same physical location with the examiner)		Self-administered under supervision		probabilistic gambling task (modified ERP version)	Composite/Global/Total	Not provided			Not provided			Not provided				Probabilistic Gambling Task	Risk-Taking / Impulsivity
2024-01-29 12:52:51.732 ID:14584	2024-01-29 12:52:51	17	14584	_x000D__x000D__x000D__x000D_ Emotion Recognition and Traffic-Related Risk-Taking Behavior in Patients with Neurodegenerative Diseases	10.1017/S1355617720000740		Functional outcomes,Emotion (affective, non-cognitive) DM,Other	Perceptual DM	Other	Dutch	2	Driving simulator tasks	Driving Simulator Task		11-30 minutes	Computer		In-person (participant needs to be in the same physical location with the examiner)		Self-administered under supervision		Driving simulator tasks	Composite/Global/Total	Not provided			Not provided			Not provided				Driving Simulator Task	Perceptual DM
2024-01-29 12:52:51.732 ID:14584	2024-01-29 12:52:51	17	14584	_x000D__x000D__x000D__x000D_ Emotion Recognition and Traffic-Related Risk-Taking Behavior in Patients with Neurodegenerative Diseases	10.1017/S1355617720000740		Functional outcomes,Emotion (affective, non-cognitive) DM,Other	Perceptual DM	Other	Dutch	1	The Action Selection Test	The Action Selection Test (AST)	Vlakveld, 2011	Not provided	Computer		In-person (participant needs to be in the same physical location with the examiner)		Administered by an examiner/researcher/clinician		The Action Selection Test	Composite/Global/Total	Not provided			Not provided			Not provided				Action Selection Test (AST)	Risk-Taking / Impulsivity
2024-01-29 13:09:00.244 ID:14177	2024-01-29 13:09:00	17	14177	Loss aversion and risk for cigarette smoking and other substance use	10.1016/j.drugalcdep.2022.109307		Functional outcomes,Emotion (affective, non-cognitive) DM		English		2	Delay Discounting Task	Delay Discounting Task (DDT)	Kirby et al., 1999	Not provided	Computer		In-person (participant needs to be in the same physical location with the examiner)		Self-administered under supervision		Delay Discounting Task	Composite/Global/Total	Not provided			Not provided			Not provided				Delay Discounting Task (DDT)	Risk-Taking / Impulsivity
2024-01-29 13:09:00.244 ID:14177	2024-01-29 13:09:00	17	14177	Loss aversion and risk for cigarette smoking and other substance use	10.1016/j.drugalcdep.2022.109307		Functional outcomes,Emotion (affective, non-cognitive) DM		English		1	Loss aversion task (gamble acceptance task)	Loss Aversion Task	Tom et al. (2007)	Not provided	Computer		In-person (participant needs to be in the same physical location with the examiner)		Self-administered under supervision		Loss aversion task (gamble acceptance task)	Composite/Global/Total	Not provided			Not provided			Not provided				Gamble Acceptance Task	Risk-Taking / Impulsivity
2024-01-29 22:41:21.691 ID:15801	2024-01-29 22:41:21	17	15801	Knowledge about benefits and risks of undergoing cataract surgery among cataract patients in Southern China_x000D__x000D__x000D__x000D_	10.1007/s10792-020-01473-7(0123456789().,-volV() 0123458697().,-volV)		Functional outcomes,Health-care DM,Emotion (affective, non-cognitive) DM		Other	Chinese	3	Consideration of Future Consequences Scale	Consideration of Future Consequences Scale (CFC)	Strathman A, Gleicher F, Boninger DS, Edwards CS (1994) The Consideration of Future Consequences: Weighing Immediate and Distant Ou	Not provided	Semi-structured interview guides		In-person (participant needs to be in the same physical location with the examiner)		Administered by an examiner/researcher/clinician		Consideration of Future Consequences Scale	Composite/Global/Total	Not provided			Not provided			Not provided				Consideration of Future Consequences Scale (CFC)	Risk-Taking / Impulsivity
2024-01-29 22:41:21.691 ID:15801	2024-01-29 22:41:21	17	15801	Knowledge about benefits and risks of undergoing cataract surgery among cataract patients in Southern China_x000D__x000D__x000D__x000D_	10.1007/s10792-020-01473-7(0123456789().,-volV() 0123458697().,-volV)		Functional outcomes,Health-care DM,Emotion (affective, non-cognitive) DM		Other	Chinese	1	ttawa Decisional Conflict Scale (DCS)	Decisional Conflict Scale (DCS)	O’Connor A (1993) User manual-decisional conflict scale. Ottawa: Ottawa Hospital Research Institute 1993	Not provided	Semi-structured interview guides		In-person (participant needs to be in the same physical location with the examiner)		Administered by an examiner/researcher/clinician		ttawa Decisional Conflict Scale (DCS)	Composite/Global/Total	Not provided	0.84		Not provided			Not provided				Decisional Conflict Scale (DCS)	Emotion/Affect
2024-01-29 22:41:21.691 ID:15801	2024-01-29 22:41:21	17	15801	Knowledge about benefits and risks of undergoing cataract surgery among cataract patients in Southern China_x000D__x000D__x000D__x000D_	10.1007/s10792-020-01473-7(0123456789().,-volV() 0123458697().,-volV)		Functional outcomes,Health-care DM,Emotion (affective, non-cognitive) DM		Other	Chinese	2	Decision Self-Efficacy Scale (DSES)	The Decision Self-Efficacy Scale (DSE)	AM OC (1995) Decision Self-Efficacy Scale—user manual https://decisionaid.ohri.ca/eval_self.html.	Not provided	Semi-structured interview guides		In-person (participant needs to be in the same physical location with the examiner)		Administered by an examiner/researcher/clinician		Decision Self-Efficacy Scale (DSES)	Composite/Global/Total	Internal consistency in this sample (no subscale):	Not available, alpha=.84 reported from previous study (O'Connor, 1995)		Not provided			Not provided				Decision Self-Efficacy Scale (DSE)	DM Effectiveness
2024-01-29 23:06:52.728 ID:9870	2024-01-29 23:06:52	17	9870	Whodunit – A novel video-based task for the measurement of jumping to conclusions in the schizophrenia spectrum	10.1016/j.psychres.2022.114862		Emotion (affective, non-cognitive) DM		Other	German	2	Box task	Box Task		Not provided	Computer		Remote (participant does not need to be in clinic or study site)		Self-administered with no supervision		Box task	Composite/Global/Total	Not provided			Not provided			Not provided				Box Task	Information Processing, Jumping to Conclusions, and Cognitive Flexibility
2024-01-29 23:06:52.728 ID:9870	2024-01-29 23:06:52	17	9870	Whodunit – A novel video-based task for the measurement of jumping to conclusions in the schizophrenia spectrum	10.1016/j.psychres.2022.114862		Emotion (affective, non-cognitive) DM		Other	German	1	The Whodunit task	The Whodunit Task		Not provided	Computer		Remote (participant does not need to be in clinic or study site)		Self-administered with no supervision		The Whodunit task	Composite/Global/Total	Not provided			Not provided			Not provided			With respect to external validity, the STD parameter of the Whodunit task correlated with the JTC parameter of the box task (see Moritz et al., 2019) at r = .257 (p &lt; .001) for the entire group.	Whodunit Task	Information Processing, Jumping to Conclusions, and Cognitive Flexibility
2024-01-29 23:11:53.689 ID:12101	2024-01-29 23:11:53	17	12101	The Neuropsychological Function of Older First-Time Child Exploitation Material Offenders: A Pilot Study	10.1177/0306624X17703406		Functional outcomes,Emotion (affective, non-cognitive) DM		English		1	Iowa Gambling Task (IGT)	Iowa Gambling Task (IGT)	Bechara, 2007	Not provided	Computer		In-person (participant needs to be in the same physical location with the examiner)		Self-administered under supervision		Iowa Gambling Task (IGT)	Composite/Global/Total	Not provided			Not provided			Not provided				Iowa Gambling Task (IGT)	Risk-Taking / Impulsivity
2024-01-29 23:22:25.271 ID:15282	2024-01-29 23:22:25	17	15282	Neural mechanisms of perceptual decision-making and their link to neuropsychiatric symptoms in multiple sclerosis	10.1016/j.msard.2019.05.025		Functional outcomes,Emotion (affective, non-cognitive) DM,Other	Perceptual DM	Other	German	1	fMRI object size comparison task	Object Size Comparison Task	Panichello et al., 2017	Not provided	Computer,Other (Please specify):	in fMRI, participants have button devices and projected screen	In-person (participant needs to be in the same physical location with the examiner)		Administered by an examiner/researcher/clinician		fMRI object size comparison task	Composite/Global/Total	Not provided			Not provided			Not provided			First, given that we applied a perceptual DM task for the first time in MS research, its clinical validity could be questioned. Although this is a valid criticism, we do not be- lieve that it seriously questions the clinical validity of the task for MS research, since Evans et al. (2016) found that perceptual DM is also impaired in stroke patients that have lesions in the inferior parietal gyrus …	Object Size Comparison Task	Perceptual DM
2024-01-30 10:20:41.318 ID:11263	2024-01-30 10:20:41	11	11263	Variation in the μ-Opioid Receptor Gene (OPRM1) Does Not Moderate_x000D__x000D__x000D__x000D_ Social-Rejection Sensitivity in Humans	10.1177/0956797619849894	In three experimental tasks commonly used to assess altruism,_x000D__x000D__x000D__x000D_ reciprocity, and trust in humans, we found no evidence in favor of the hypotheses; nine main tests were preregistered, and all of them yielded small and statistically insignificant estimates. In secondary analyses, we used Bayesian inference and estimation to quantify support for our findings. Taken together…	Financial DM,Health-care DM,Emotion (affective, non-cognitive) DM		Other	Swedish	1	Dictator Game	Dictator Game	Forsythe, et al., 1994	Not provided	Computer,iPad		Remote (participant does not need to be in clinic or study site),Other (Please specify):	Online Form	Self-administered with no supervision			Composite/Global/Total	Not provided			Not provided			Not provided				Dictator Game	Social DM
2024-01-30 10:20:41.318 ID:11263	2024-01-30 10:20:41	11	11263	Variation in the μ-Opioid Receptor Gene (OPRM1) Does Not Moderate_x000D__x000D__x000D__x000D_ Social-Rejection Sensitivity in Humans	10.1177/0956797619849894	In three experimental tasks commonly used to assess altruism,_x000D__x000D__x000D__x000D_ reciprocity, and trust in humans, we found no evidence in favor of the hypotheses; nine main tests were preregistered, and all of them yielded small and statistically insignificant estimates. In secondary analyses, we used Bayesian inference and estimation to quantify support for our findings. Taken together…	Financial DM,Health-care DM,Emotion (affective, non-cognitive) DM		Other	Swedish	3	Trust Game	Trust Game	Berg, Dickhaut, & McCabe, 1995	Not provided	Computer,iPad		Remote (participant does not need to be in clinic or study site),Other (Please specify):	Online Form	Self-administered with no supervision			Composite/Global/Total	Not provided			Not provided			Not provided				Trust Game	Social DM
2024-01-30 10:20:41.318 ID:11263	2024-01-30 10:20:41	11	11263	Variation in the μ-Opioid Receptor Gene (OPRM1) Does Not Moderate_x000D__x000D__x000D__x000D_ Social-Rejection Sensitivity in Humans	10.1177/0956797619849894	In three experimental tasks commonly used to assess altruism,_x000D__x000D__x000D__x000D_ reciprocity, and trust in humans, we found no evidence in favor of the hypotheses; nine main tests were preregistered, and all of them yielded small and statistically insignificant estimates. In secondary analyses, we used Bayesian inference and estimation to quantify support for our findings. Taken together…	Financial DM,Health-care DM,Emotion (affective, non-cognitive) DM		Other	Swedish	2	Ultimatum Game	Ultimatum Game	Güth, Schmittberger, & Schwarze, 1982	Not provided	Computer,iPad		Remote (participant does not need to be in clinic or study site),Other (Please specify):	Online Form	Self-administered with no supervision			Composite/Global/Total	Not provided			Not provided			Not provided				Ultimatum Game	Social DM
2024-01-30 10:52:14.905 ID:16250	2024-01-30 10:52:14	11	16250	Decision-Making and Risk-Propensity Changes during and after the COVID-19 Pandemic Lockdown	10.3390/brainsci13050793	The results of the study highlight that prolonged confinement may affect human decision making, and help understand individuals’ misbehaviors during emergencies and develop effective countermeasures aimed at reducing the burden of the healthcare system.	Health-care DM,Emotion (affective, non-cognitive) DM		Other	Italian	2	Balloon Analogue Risk Task	Balloon Analogue Risk Task (BART)	Lejuez, C.W., et al., 2002	Not provided	Computer,iPad		Remote (participant does not need to be in clinic or study site)		Self-administered with no supervision			Composite/Global/Total	Not provided			Not provided			Not provided				Balloon Analogue Risk Task (BART)	Risk-Taking / Impulsivity
2024-01-30 10:52:14.905 ID:16250	2024-01-30 10:52:14	11	16250	Decision-Making and Risk-Propensity Changes during and after the COVID-19 Pandemic Lockdown	10.3390/brainsci13050793	The results of the study highlight that prolonged confinement may affect human decision making, and help understand individuals’ misbehaviors during emergencies and develop effective countermeasures aimed at reducing the burden of the healthcare system.	Health-care DM,Emotion (affective, non-cognitive) DM		Other	Italian	3	Category Switch Task	Category Switch Task (CST)	Friedman, N.P., et al., 2008	Not provided	Computer,iPad		Remote (participant does not need to be in clinic or study site)		Self-administered with no supervision			Composite/Global/Total	Not provided			Not provided			Not provided				Category Switch Task (CST)	Information Processing, Jumping to Conclusions, and Cognitive Flexibility
2024-01-30 10:52:14.905 ID:16250	2024-01-30 10:52:14	11	16250	Decision-Making and Risk-Propensity Changes during and after the COVID-19 Pandemic Lockdown	10.3390/brainsci13050793	The results of the study highlight that prolonged confinement may affect human decision making, and help understand individuals’ misbehaviors during emergencies and develop effective countermeasures aimed at reducing the burden of the healthcare system.	Health-care DM,Emotion (affective, non-cognitive) DM		Other	Italian	1	Iowa Gambling Task (IGT)	Iowa Gambling Task (IGT)	Bechara, A., et al., 1994	Not provided	Computer,iPad		Remote (participant does not need to be in clinic or study site)		Self-administered with no supervision		Total	Composite/Global/Total	Not provided			Not provided			Not provided				Iowa Gambling Task (IGT)	Risk-Taking / Impulsivity
2024-01-30 11:51:26.734 ID:14589	2024-01-30 11:51:26	17	14589	Past trauma and future choices: Differences in discounting in low- income, urban African Americans	10.1017/ S0033291718000326		Functional outcomes,Emotion (affective, non-cognitive) DM		English		1	adjusting-amount discounting tasks	Adjusting Amount Discounting Task	Du et al. 2002	Not provided	Not provided		Not provided		Not provided		adjusting-amount discounting tasks	Composite/Global/Total	Not provided			Not provided			Not provided				Adjusting Amount Discounting Task	Risk-Taking / Impulsivity
2024-01-30 11:58:26.231 ID:15739	2024-01-30 11:58:26	11	15739	The emotional stability of elders with tai chi experience in the sequential risk-taking task	10.1002/pchj.279	The present study investigated the difference of emotional stability between elders with long-term tai chi experience and elders in a control group during the sequential risk-taking task.	Health-care DM,Emotion (affective, non-cognitive) DM		Other	Chinese	1	Sequential decision task	Sequential Decision Task (SDT)	Liu, Z., et al., 2016	Not provided	Computer		In-person (participant needs to be in the same physical location with the examiner)		Self-administered under supervision		Total	Composite/Global/Total	Not provided			Not provided			Not provided				Sequential Decision Task (SDT)	Goal‐Directed Behavior (effort/reward/other)
2024-01-30 12:09:44.648 ID:15243	2024-01-30 12:09:44	17	15243	INFORMATION USE IN RISKY DECISION MAKING: DO AGE DIFFERENCES DEPEND ON AFFECTIVE CONTEXT?_x000D__x000D__x000D__x000D_	10.1037/pag0000397		Financial DM,Functional outcomes,Health-care DM,Emotion (affective, non-cognitive) DM		English		1	Columbia Card Task (CCT) (Hot and Cold)	Columbia Card Task (CCT)	Figner & Voelki, 2004; Figner et al., 2009; Figner & Weber, 2011; van Duijvenvoorde et al., 2015	Not provided	Computer		In-person (participant needs to be in the same physical location with the examiner)		Self-administered under supervision		Columbia Card Task (CCT) (Hot and Cold)	Composite/Global/Total	Not provided		0.80 (affective scale), 0.86 (deliberative scale)	Not provided			Not provided				Columbia Card Task (CCT)	Risk-Taking / Impulsivity
2024-01-30 12:09:44.648 ID:15243	2024-01-30 12:09:44	17	15243	INFORMATION USE IN RISKY DECISION MAKING: DO AGE DIFFERENCES DEPEND ON AFFECTIVE CONTEXT?_x000D__x000D__x000D__x000D_	10.1037/pag0000397		Financial DM,Functional outcomes,Health-care DM,Emotion (affective, non-cognitive) DM		English		2	Task-based emotional arousal and self-reported decision strategies (affective and deliberative scales)	Emotional Arousal and Decision Strategies Questionnaire		Not provided	Computer		In-person (participant needs to be in the same physical location with the examiner)		Self-administered under supervision		Task-based emotional arousal and self-reported decision strategies (affective and deliberative scales)	Composite/Global/Total	DM measure has subscales. Internal consistency of each subscale:	Individuals' perception of task-based emotional arousal for CCT (Columbia Card Task), Cronbach alpha for affective scales=.80, deliberative scales=.86		Not provided			Not provided				Emotional Arousal and Decision Strategies Questionnaire	Emotion/Affect
2024-01-31 10:46:01.099 ID:9280	2024-01-31 10:46:01	17	9280	Striatal reactivity during emotion and reward relates to approach–avoidance conflict behaviour and is altered in adults with anxiety or depression	10.1503/jpn.220083		Functional outcomes,Emotion (affective, non-cognitive) DM		English		1	approach–avoidance conflict (AAC) decision-making task	Approach-Avoidance Conflict (AAC) Task	Aupperle RL, Melrose AJ, Francisco A, et al. Neural substrates of approach-avoidance conflict decision-making. Hum Brain Mapp 2015;36:449-62.	11-30 minutes	Computer		In-person (participant needs to be in the same physical location with the examiner)		Self-administered under supervision		approach–avoidance conflict (AAC) decision-making task	Composite/Global/Total	Not provided			Not provided			Not provided				Approach-Avoidance Conflict (AAC) Task	Goal‐Directed Behavior (effort/reward/other)
2024-01-31 11:02:41.32 ID:15233	2024-01-31 11:02:41	11	15233	Smiling as negative feedback affects social decision-making and its_x000D__x000D__x000D__x000D_ neural underpinnings	10.3758/s13415-019-00759-3	The present study was designed to clarify whether unexpected content-related feedback would affect human decisionmaking.	Emotion (affective, non-cognitive) DM		Other	German	1	Ultimatum Game	Ultimatum Game	Mussel et al., 2018	Not provided	Computer		In-person (participant needs to be in the same physical location with the examiner)		Administered by an examiner/researcher/clinician			Composite/Global/Total	Not provided			Not provided			Not provided			"we conducted an explorative analysis on the feedback selection in task 2, where participants acted as proposers 10 round to validate the concept of unexpected positive_x000D__x000D__x000D__x000D_ social feedback."	Ultimatum Game	Social DM
2024-01-31 11:12:40.589 ID:15542	2024-01-31 11:12:40	17	15542	Decision-making among the substitute decision makers in intensive care units: An investigation of decision control preferences and decisional conflicts	10.1111/jan.14451		Health-care DM,End-of-life DM,Emotion (affective, non-cognitive) DM		Other	Chinese	1	Control Preferences Scale (CPS)	Control Preferences Scale (CPS)	Degner, Sloan, and Venkatesh (1997)	1-5 minutes	Paper/pen		In-person (participant needs to be in the same physical location with the examiner)		Self-administered under supervision		Control Preferences Scale (CPS)	Composite/Global/Total	Internal consistency in this sample (no subscale):	0.5-0.91		Not provided			Test-retest reliability in this sample (no subscale):	0.82–0.87		The Chinese version of the Decisional Conflict Scale introduced by Li (2017) showed good internal consistency coefficient (α = 0.91), content validity (CVI = 0.95), and construct validity (KMO = 0.843), validated in the sample of Chinese primary liver cancer patients.	Control Preferences Scale (CPS)	Preference Judgement
2024-01-31 11:12:40.589 ID:15542	2024-01-31 11:12:40	17	15542	Decision-making among the substitute decision makers in intensive care units: An investigation of decision control preferences and decisional conflicts	10.1111/jan.14451		Health-care DM,End-of-life DM,Emotion (affective, non-cognitive) DM		Other	Chinese	2	Decisional Conflict Scale (DCS)	Decisional Conflict Scale (DCS)	O’Connor (1995)	6-10 minutes	Paper/pen		In-person (participant needs to be in the same physical location with the examiner)		Self-administered under supervision		Decisional Conflict Scale (DCS)	Composite/Global/Total	Internal consistency in this sample (no subscale):	0.91		Not provided			Not provided				Decisional Conflict Scale (DCS)	Emotion/Affect
2024-01-31 11:32:04.593 ID:14942	2024-01-31 11:32:04	11	14942	Deep brain stimulation of the subthalamic nucleus selectively modulates emotion recognition of facial stimuli in Parkinson’s patients	10.3390/jcm8091335	This is the first study demonstrating influences of STN-DBS on explicit and implicit emotion processing in PD patients. While STN stimulation impeded the processing of disgust stimuli, it improved explicit discrimination of fear stimuli.	Functional outcomes,Health-care DM,Emotion (affective, non-cognitive) DM		Other	German	1	lexical decision task (LTD)	Lexical Decision Task (LDT)		11-30 minutes	Computer		In-person (participant needs to be in the same physical location with the examiner)		Self-administered under supervision			Composite/Global/Total	Not provided			Not provided			Not provided				Lexical Decision Task (LDT)	Emotion/Affect
2024-01-31 11:33:35.355 ID:8773	2024-01-31 11:33:35	17	8773	OCD Influences Evidence Accumulation During Decision Making in Males but Not Females During Perceptual and Value-Driven Choice_x000D__x000D__x000D__x000D_	10.3389/fpsyt.2021.687680		Functional outcomes,Emotion (affective, non-cognitive) DM		English		1	Perceptual and Value-Based Decision-Making Task (PVDM)	Perceptual and Value-Based Decision-Making Task (PVDM)		Not provided	Computer		In-person (participant needs to be in the same physical location with the examiner)		Self-administered under supervision		Perceptual and Value-Based Decision-Making Task (PVDM)	Composite/Global/Total	Not provided			Not provided			Not provided				Perceptual and Value-Based Decision-Making Task (PVDM)	Multiple DM domains
2024-01-31 11:43:31.628 ID:13341	2024-01-31 11:43:31	17	13341	Greater decision uncertainty characterizes a transdiagnostic patient sample during approach-avoidance conflict: a computational modelling approach	10.1503/jpn.200032		Functional outcomes,Emotion (affective, non-cognitive) DM		English		1	Approach-avoidance conflict task	Approach-Avoidance Conflict (AAC) Task		Not provided	Computer		In-person (participant needs to be in the same physical location with the examiner)		Self-administered under supervision		Approach-avoidance conflict task	Composite/Global/Total	Not provided			Not provided			Not provided			To assess face valid- ity, we calculated a model accuracy score that reflected the average percentage of trials during which the action with the highest probability in the model matched the action chosen by participants (i.e., under the parameter values estimated for each participant) and we examined correla- tions between model parameters and reaction times (i.e., time to initial button press, b…	Approach-Avoidance Conflict (AAC) Task	Goal‐Directed Behavior (effort/reward/other)
2024-01-31 12:06:41.128 ID:13904	2024-01-31 12:06:41	17	13904	Implementation of a shared decision-making training program for clinicians based on the major depressive disorder guidelines in Japan: A multi-center cluster randomized trial_x000D__x000D__x000D__x000D_	10.3389/fpsyt.2022.967750		Health-care DM,Emotion (affective, non-cognitive) DM		Other	Japanese	1	Decision Conflict Scale (DCS)	Decisional Conflict Scale (DCS)	. O’Connor AM. Validation of a decisional conflict scale. Med Decis Making. (1995) 15:25–30. doi: 10.1177/0272989X9501500105	Not provided	Semi-structured interview guides		In-person (participant needs to be in the same physical location with the examiner)		Administered by an examiner/researcher/clinician		Decision Conflict Scale (DCS)	Composite/Global/Total	Not provided			Not provided			Not provided				Decisional Conflict Scale (DCS)	Emotion/Affect
2024-01-31 12:22:10.769 ID:14761	2024-01-31 12:22:10	11	14761	Exploring the Relationship Between Patient Activation, Treatment Satisfaction, and Decisional Conflict in Patients Approaching End-Stage Renal Disease	10.1093/abm/kay091		Health-care DM,End-of-life DM,Emotion (affective, non-cognitive) DM		English		1	Decisional Conflict Scale	Decisional Conflict Scale (DCS)	O’Connor AM., et al., 1995	Not provided	Paper/pen		Remote (participant does not need to be in clinic or study site)		Self-administered with no supervision,Other (Please specify):	After treatment options discussed in-person		Composite/Global/Total	Internal consistency in this sample (no subscale):	α = .97		Not provided			Not provided				Decisional Conflict Scale (DCS)	Emotion/Affect
2024-01-31 19:06:36.861 ID:3136	2024-01-31 19:06:36	17	3136	Associations Between Cognitive and Physical Effort–Based Decision Making in People With Schizophrenia and Healthy Control Subjects	10.1016/j.bpsc.2023.02.003		Functional outcomes,Emotion (affective, non-cognitive) DM		English		2	cognitive effort discounting (COGED) Task	Cognitive Effort Discounting (COGED) Task	Westbrook A, Kester D, Braver TS (2013): What is the subjective cost of cognitive effort? Load, trait, and aging effects revealed by economic preference. PLoS One 8:e68210.	Not provided	Computer		In-person (participant needs to be in the same physical location with the examiner)		Self-administered under supervision		cognitive effort discounting (COGED) Task	Composite/Global/Total	Not provided			Not provided			Not provided				Cognitive Effort Discounting (COGED) Task	Goal‐Directed Behavior (effort/reward/other)
2024-01-31 19:06:36.861 ID:3136	2024-01-31 19:06:36	17	3136	Associations Between Cognitive and Physical Effort–Based Decision Making in People With Schizophrenia and Healthy Control Subjects	10.1016/j.bpsc.2023.02.003		Functional outcomes,Emotion (affective, non-cognitive) DM		English		1	Effort Expenditure for Rewards Task	The Effort-Expenditure for Reward Task (EEfRT)	Treadway MT, Buckholtz JW, Schwartzman AN, Lambert WE, Zald DH (2009): Worth the “EEfRT”? The effort expenditure for rewards task as an objective measure of motivation and anhedonia. PLoS One 4: e6598.	Not provided	Computer		In-person (participant needs to be in the same physical location with the examiner)		Self-administered under supervision		Effort Expenditure for Rewards Task	Composite/Global/Total	Not provided			Not provided			Not provided				Effort-Expenditure for Reward Task (EEfRT)	Goal‐Directed Behavior (effort/reward/other)
2024-01-31 19:46:19.679 ID:4295	2024-01-31 19:46:19	17	4295	A comparison of ‘pruning’ during multi-step planning in depressed and healthy individuals	10.1017/S0033291721000799		Functional outcomes,Emotion (affective, non-cognitive) DM		English		1	Multi-step decision making task	Multi-step Decision-making Task	Huys et al. (2012)	Not provided	Not provided		In-person (participant needs to be in the same physical location with the examiner)		Not provided		Multi-step decision making task	Composite/Global/Total	Not provided			Not provided			Not provided				Multi-step Decision-making Task	Multiple DM domains
2024-01-31 20:21:03.126 ID:9897	2024-01-31 20:21:03	17	9897	Postdecision Evidence Integration and Depressive Symptoms	10.3389/fpsyt.2019.00639		Functional outcomes,Emotion (affective, non-cognitive) DM		English		1	Confidence Task	Confidence Task		6-10 minutes	Computer		Remote (participant does not need to be in clinic or study site)		Self-administered with no supervision		Confidence Task	Composite/Global/Total	Not provided			Not provided			Not provided				Confidence Task	DM Effectiveness
2024-01-31 20:21:03.126 ID:9897	2024-01-31 20:21:03	17	9897	Postdecision Evidence Integration and Depressive Symptoms	10.3389/fpsyt.2019.00639		Functional outcomes,Emotion (affective, non-cognitive) DM		English		2	Postdecision Evidence Integration Task	Postdecision Evidence Integration Task		11-30 minutes	Computer		Remote (participant does not need to be in clinic or study site)		Self-administered with no supervision		Postdecision Evidence Integration Task	Composite/Global/Total	Not provided			Not provided			Not provided				Postdecision Evidence Integration Task	Information Processing, Jumping to Conclusions, and Cognitive Flexibility
2024-01-31 20:42:13.655 ID:13790	2024-01-31 20:42:13	17	13790	Risk of impulse control disorders in patients with Cushing’s disease: do not blame cabergoline but do not give up caution	10.1007/s11102-023-01342-3		Functional outcomes,Emotion (affective, non-cognitive) DM		English		1	Iowa Gambling Task (IGT)	Iowa Gambling Task (IGT)	Bechara A, Damasio AR, Damasio H et al (1994) Insensitivity to future consequences following damage to human prefrontal cortex. Cognition 50:7–15	Not provided	Computer		In-person (participant needs to be in the same physical location with the examiner)		Self-administered under supervision		Iowa Gambling Task (IGT)	Composite/Global/Total	Not provided			Not provided			Not provided				Iowa Gambling Task (IGT)	Risk-Taking / Impulsivity
2024-01-31 22:17:02.56 ID:12317	2024-01-31 22:17:02	17	12317	OCD symptoms are related to seeking and relying on external information even in neutral perceptual decisions	10.1016/j.jocrd.2023.100843		Functional outcomes,Emotion (affective, non-cognitive) DM,Other	Perception DM	English		1	The Color Judgment task	Color Judgment Task	Sarig et al. (2012)	Not provided	Computer		Remote (participant does not need to be in clinic or study site)		Self-administered with no supervision		The Color Judgment task	Composite/Global/Total	Not provided			Not provided			Not provided				Color Judgment Task	Perceptual DM
2024-01-31 22:25:22.662 ID:14969	2024-01-31 22:25:22	17	14969	HIV-associated executive dysfunction in the era of modern antiretroviral therapy: A systematic review and meta-analysis_x000D__x000D__x000D__x000D_	10.1080/13803395.2017.1349879		Functional outcomes,Health-care DM,Emotion (affective, non-cognitive) DM		English,Other	Portuguese, Farsi	1	Iowa Gambling Task (IGT)	Iowa Gambling Task (IGT)		Not provided	Not provided		Not provided		Not provided		Iowa Gambling Task (IGT)	Composite/Global/Total	Not provided			Not provided			Not provided				Iowa Gambling Task (IGT)	Risk-Taking / Impulsivity
2024-02-01 10:50:43.19 ID:14901	2024-02-01 10:50:43	17	14901	Improvement of Emotional Empathy and Cluster B Personality Disorder Symptoms Associated With Decreased Cocaine Use Severity	10.3389/fpsyt.2019.00213		Emotion (affective, non-cognitive) DM,Other	Social DM	Other	German	1	Distribution/Dictator Game	Dictator Game	Charness G, Rabin M. Understanding social preferences with simple tests. Q J Econ (2002) 117(3):817–69. doi: 10.1162/003355302760193904	Not provided	Computer		In-person (participant needs to be in the same physical location with the examiner)		Self-administered under supervision		Distribution/Dictator Game	Composite/Global/Total	Not provided			Not provided			Not provided				Dictator Game	Social DM
2024-02-01 10:59:18.857 ID:11224	2024-02-01 10:59:18	17	11224	Influential Cognitive Processes on Framing Biases in Aging	10.3389/fpsyg.2018.00661		Financial DM,Functional outcomes,Emotion (affective, non-cognitive) DM		English		1	financial-based risky-choice framing paradigm	Financial Risky Choice Paradigm	De Martino, B., Kumaran, D., Seymour, B., and Dolan, R. J. (2006). Frames, biases, and rational decision-making in the human brain. Science 313, 684–687. doi: 10.1126/science.1128356	Not provided	Computer		In-person (participant needs to be in the same physical location with the examiner)		Self-administered under supervision		financial-based risky-choice framing paradigm	Composite/Global/Total	Not provided			Not provided			Not provided				Financial Risky Choice Paradigm	Risk-Taking / Impulsivity
2024-02-01 11:09:20.417 ID:8962	2024-02-01 11:09:20	17	8962	Development and evaluation of a consumer information resource, including Patient Decision Aid, for lung cancer screening: a quasi-experimental study	10.1093/tbm/ibz029		Health-care DM,Emotion (affective, non-cognitive) DM		English		2	Decisional Conflict Scale (DCS)	Decisional Conflict Scale (DCS)	O’Connor A. User—Decisional Conflict Scale (16 item statement format). 1993/2010 [cited October 1, 2015]; Available at https://decisionaid. ohri.ca/docs/develop/User_Manuals/UM_Decisional_Conflict.pdf. Accessibility verified February 12, 2017.	Not provided	Semi-structured interview guides		In-person (participant needs to be in the same physical location with the examiner)		Administered by an examiner/researcher/clinician		Decisional Conflict Scale (DCS)	Composite/Global/Total	Not provided			Not provided			Not provided				Decisional Conflict Scale (DCS)	Emotion/Affect
2024-02-01 11:09:20.417 ID:8962	2024-02-01 11:09:20	17	8962	Development and evaluation of a consumer information resource, including Patient Decision Aid, for lung cancer screening: a quasi-experimental study	10.1093/tbm/ibz029		Health-care DM,Emotion (affective, non-cognitive) DM		English		1	Preference for Decision Making Survey	Satisfaction with Decision (SWD) Scale	. Levinson W, Kao A, Kuby A, Thisted RA. Not all patients want to partici- pate in decision making. A national study of public preferences. J Gen Intern Med. 2005;20(6):531–535.	Not provided	Semi-structured interview guides		In-person (participant needs to be in the same physical location with the examiner)		Administered by an examiner/researcher/clinician		Preference for Decision Making Survey	Composite/Global/Total	Not provided			Not provided			Not provided				Satisfaction with Decision (SWD) Scale	Emotion/Affect
2024-02-01 11:19:08.215 ID:1532	2024-02-01 11:19:08	17	1532	Enhanced decision-making in nicotine dependent individuals who abstain: A computational analysis using Hierarchical Drift Diffusion Modeling_x000D__x000D__x000D__x000D_	10.1016/j.drugalcdep.2023.110890		Functional outcomes,Health-care DM,Emotion (affective, non-cognitive) DM		English		1	Probabilistic reward task (PRT)	Probabilistic Reward Task (PRT)	Pizzagalli et al., 2005	11-30 minutes	Computer		In-person (participant needs to be in the same physical location with the examiner)		Self-administered under supervision	Participants given directions by researcher, abstinence duration up to participants--monitored by researchers.	Probabilistic reward task (PRT)	Composite/Global/Total	Not provided			Not provided			Not provided				Probabilistic Reward Task (PRT)	Risk-Taking / Impulsivity
2024-02-01 11:19:08.215 ID:1532	2024-02-01 11:19:08	17	1532	Enhanced decision-making in nicotine dependent individuals who abstain: A computational analysis using Hierarchical Drift Diffusion Modeling_x000D__x000D__x000D__x000D_	10.1016/j.drugalcdep.2023.110890		Functional outcomes,Health-care DM,Emotion (affective, non-cognitive) DM		English		2	Relapse analogue task (RAT)	Relapse Analogue Task (RAT)	McKee, 2009	31-60 minutes	Semi-structured interview guides		In-person (participant needs to be in the same physical location with the examiner)		Self-administered under supervision,Other (Please specify):		Relapse analogue task (RAT)	Composite/Global/Total	Not provided			Not provided			Not provided				Relapse Analogue Task (RAT)	Goal‐Directed Behavior (effort/reward/other)
2024-02-01 13:01:20.413 ID:13372	2024-02-01 13:01:20	11	13372	Multiple numeric competencies predict decision outcomes beyond fluid intelligence and cognitive reflection	10.1016/j.intell.2020.101452	The goal of the present study was to compare the relative contribution of different cognitive abilities and preferences to superior decision making. Additionally, we aimed to test whether skilled decision makers have better_x000D__x000D__x000D__x000D_ and more sophisticated long-term memory representations of personally meaningful risky situations.	Financial DM,Functional outcomes,Health-care DM,Emotion (affective, non-cognitive) DM		Other	Polish	2	Decision Outcome Inventory	Adult Decision-making Competence Scale (A-DMC)	Bruine de Bruin et al., 2007	Not provided	Computer,iPad		Remote (participant does not need to be in clinic or study site)		Self-administered with no supervision		DOI Score	Composite/Global/Total	Not provided			Not provided			Not provided				Adult Decision-making Competence Scale (A-DMC)	DM Effectiveness
2024-02-01 13:01:20.413 ID:13372	2024-02-01 13:01:20	11	13372	Multiple numeric competencies predict decision outcomes beyond fluid intelligence and cognitive reflection	10.1016/j.intell.2020.101452	The goal of the present study was to compare the relative contribution of different cognitive abilities and preferences to superior decision making. Additionally, we aimed to test whether skilled decision makers have better_x000D__x000D__x000D__x000D_ and more sophisticated long-term memory representations of personally meaningful risky situations.	Financial DM,Functional outcomes,Health-care DM,Emotion (affective, non-cognitive) DM		Other	Polish	1	Lottery task	Lottery Task	Cokely & Kelley, 2009	Not provided	Computer,iPad		Remote (participant does not need to be in clinic or study site)		Self-administered with no supervision		Total	Composite/Global/Total	Not provided			Not provided			Not provided				Lottery Task	Risk-Taking / Impulsivity
2024-02-01 13:01:20.413 ID:13372	2024-02-01 13:01:20	11	13372	Multiple numeric competencies predict decision outcomes beyond fluid intelligence and cognitive reflection	10.1016/j.intell.2020.101452	The goal of the present study was to compare the relative contribution of different cognitive abilities and preferences to superior decision making. Additionally, we aimed to test whether skilled decision makers have better_x000D__x000D__x000D__x000D_ and more sophisticated long-term memory representations of personally meaningful risky situations.	Financial DM,Functional outcomes,Health-care DM,Emotion (affective, non-cognitive) DM		Other	Polish	3	vividness of decision outcomes	Vividness of Decision Outcomes		Not provided	Computer,iPad		Remote (participant does not need to be in clinic or study site)		Self-administered with no supervision			Composite/Global/Total	Not provided			Not provided			Not provided				Vividness of Decision Outcomes	Multiple DM domains
2024-02-01 13:40:59.687 ID:13342	2024-02-01 13:40:59	11	13342	Imprecise action selection in substance use disorder: Evidence for active_x000D__x000D__x000D__x000D_ learning impairments when solving the explore-exploit dilemma	10.1016/j.drugalcdep.2020.108208	Substance use disorders (SUDs) are a major public health risk. However, mechanisms accounting for continued patterns of poor choices in the face of negative life consequences remain poorly understood.	Functional outcomes,Health-care DM,Emotion (affective, non-cognitive) DM		English		1	three armed bandit task	Bandit Task	Zhang and Yu, 2013	Not provided	Computer		In-person (participant needs to be in the same physical location with the examiner)		Self-administered under supervision			Composite/Global/Total	Not provided			Not provided			Not provided			The complete list of assessments and references supporting their validity and reliability are_x000D__x000D__x000D__x000D_ provided in (Victor et al., 2018).	Bandit Task	Goal‐Directed Behavior (effort/reward/other)
2024-02-01 16:49:32.583 ID:13993	2024-02-01 16:49:32	17	13993	Neural Activation in Risky Decision-Making Tasks in Healthy Older Adults: A Meta-Analysis of fMRI Data	10.3390/brainsci11081043	Neuropsychological tests that assess risky decision making typically use two types of conditions: (1) decisions “under ambiguity”, where the probability associated with each outcome is unknown, and (2) decisions “under risk”, where the rule of attribution and occurrence of an event is known [10]. Risk preferences often differ depending on whether people make choices based on described probabiliti…	Financial DM,Functional outcomes,Emotion (affective, non-cognitive) DM		English		2	BART	Balloon Analogue Risk Task (BART)	Yu, J.; Mamerow, L.; Lei, X.; Fang, L.; Mata, R. Altered Value Coding in the Ventromedial Prefrontal Cortex in Healthy Older Adults. Front. Aging Neurosci. 2016, 8, 210. [CrossRef]	Not provided	Computer		Not provided		Not provided		BART	Composite/Global/Total	Not provided			Not provided			Not provided				Balloon Analogue Risk Task (BART)	Risk-Taking / Impulsivity
2024-02-01 16:49:32.583 ID:13993	2024-02-01 16:49:32	17	13993	Neural Activation in Risky Decision-Making Tasks in Healthy Older Adults: A Meta-Analysis of fMRI Data	10.3390/brainsci11081043	Neuropsychological tests that assess risky decision making typically use two types of conditions: (1) decisions “under ambiguity”, where the probability associated with each outcome is unknown, and (2) decisions “under risk”, where the rule of attribution and occurrence of an event is known [10]. Risk preferences often differ depending on whether people make choices based on described probabiliti…	Financial DM,Functional outcomes,Emotion (affective, non-cognitive) DM		English		3	GDT	Game of Dice Task (GDT)	Labudda, K.; Woermann, F.G.; Mertens, M.; Pohlmann-Eden, B.; Markowitsch, H.J.; Brand, M. Neural correlates of decision making with explicit information about probabilities and incentives in elderly healthy subjects. Exp. Brain Res. 2008, 187, 641–650. [CrossRef]	Not provided	Computer		Not provided		Not provided		GDT	Composite/Global/Total	Not provided			Not provided			Not provided				Game of Dice Task (GDT)	Risk-Taking / Impulsivity
2024-02-01 16:49:32.583 ID:13993	2024-02-01 16:49:32	17	13993	Neural Activation in Risky Decision-Making Tasks in Healthy Older Adults: A Meta-Analysis of fMRI Data	10.3390/brainsci11081043	Neuropsychological tests that assess risky decision making typically use two types of conditions: (1) decisions “under ambiguity”, where the probability associated with each outcome is unknown, and (2) decisions “under risk”, where the rule of attribution and occurrence of an event is known [10]. Risk preferences often differ depending on whether people make choices based on described probabiliti…	Financial DM,Functional outcomes,Emotion (affective, non-cognitive) DM		English		1	Iowa Gambling Task (IGT)	Iowa Gambling Task (IGT)	Bechara et al., 1994	Not provided	Computer		Not provided		Not provided		Iowa Gambling Task (IGT) (3 of 5 studies in metanalysis)	Composite/Global/Total	Not provided			Not provided			Not provided				Iowa Gambling Task (IGT)	Risk-Taking / Impulsivity
2024-02-01 18:17:45.373 ID:13324	2024-02-01 18:17:45	17	13324	Low conflict and high satisfaction: Decisional outcomes after attending a combined clinic to choose between robotic prostatectomy and_x000D__x000D__x000D__x000D_ radiotherapy for prostate cancer	10.1016/j.urolonc.2021.05.007		Health-care DM,Emotion (affective, non-cognitive) DM		English		3	Control Preferences Scale	Control Preferences Scale (CPS)	Degner LF, Sloan JA, Venkatesh P. The Control Preferences Scale. Can J Nurs Res 1997;29(3):21–43.	Not provided	Computer,Paper/pen		Remote (participant does not need to be in clinic or study site)		Self-administered with no supervision		Degner LF, Sloan JA, Venkatesh P. The Control Preferences Scale. Can J Nurs Res 1997;29(3):21–43.	Composite/Global/Total	Not provided			Not provided			Not provided				Control Preferences Scale (CPS)	Preference Judgement
2024-02-01 18:17:45.373 ID:13324	2024-02-01 18:17:45	17	13324	Low conflict and high satisfaction: Decisional outcomes after attending a combined clinic to choose between robotic prostatectomy and_x000D__x000D__x000D__x000D_ radiotherapy for prostate cancer	10.1016/j.urolonc.2021.05.007		Health-care DM,Emotion (affective, non-cognitive) DM		English		2	Decision Regret Scale	Decision Regret Scale (DRS)	Brehaut JC, O’Connor AM, Wood TJ, et al. Validation of a decision regret scale. Med Decis Making 2003;23(4):281–92. https://doi.org/ 10.1177/0272989X03256005.	Not provided	Computer,Paper/pen		Remote (participant does not need to be in clinic or study site)		Self-administered with no supervision		Decision Regret Scale	Composite/Global/Total	Not provided			Not provided			Not provided				Decision Regret Scale (DRS)	Emotion/Affect
2024-02-01 18:17:45.373 ID:13324	2024-02-01 18:17:45	17	13324	Low conflict and high satisfaction: Decisional outcomes after attending a combined clinic to choose between robotic prostatectomy and_x000D__x000D__x000D__x000D_ radiotherapy for prostate cancer	10.1016/j.urolonc.2021.05.007		Health-care DM,Emotion (affective, non-cognitive) DM		English		1	Decisional Conflict Scale (DCS)	Decisional Conflict Scale (DCS)	O’Connor AM. Validation of a Decisional Conflict Scale. Med Decis Mak- ing 1995;15(1):25–30. 10.1177/0272989X9501500105.	Not provided	Computer,Paper/pen		Remote (participant does not need to be in clinic or study site)		Self-administered with no supervision		Decisional Conflict Scale (DCS)	Composite/Global/Total	Not provided			Not provided			Not provided				Decisional Conflict Scale (DCS)	Emotion/Affect
2024-02-01 18:39:52.771 ID:1098	2024-02-01 18:39:52	17	1098	EDUCATION, DECISION MAKING, AND ECONOMIC RATIONALITY	10.1162/rest_a_00785.		Financial DM,Functional outcomes,Emotion (affective, non-cognitive) DM		English		4	Decision-making quality index	Dcision-making Quality Index		Not provided	Computer		Remote (participant does not need to be in clinic or study site)		Self-administered with no supervision		Decision-making quality index	Composite/Global/Total	Not provided			Not provided			Not provided				Decision-making Quality Index	DM Effectiveness
2024-02-01 18:39:52.771 ID:1098	2024-02-01 18:39:52	17	1098	EDUCATION, DECISION MAKING, AND ECONOMIC RATIONALITY	10.1162/rest_a_00785.		Financial DM,Functional outcomes,Emotion (affective, non-cognitive) DM		English		3	Failure to minimize risk assessment	Failure to Minimize Risk Assessment		Not provided	Computer		Remote (participant does not need to be in clinic or study site)		Self-administered with no supervision		Failure to minimize risk assessment	Composite/Global/Total	Not provided			Not provided			Not provided				Failure to Minimize Risk Assessment	Risk-Taking / Impulsivity
2024-02-01 18:39:52.771 ID:1098	2024-02-01 18:39:52	17	1098	EDUCATION, DECISION MAKING, AND ECONOMIC RATIONALITY	10.1162/rest_a_00785.		Financial DM,Functional outcomes,Emotion (affective, non-cognitive) DM		English		1	Risk Choice Experiment Survey (25-items)	Risk Choice Experiment Survey (25-items)	Carvalho and Silverman (2017)	11-30 minutes	Computer		Remote (participant does not need to be in clinic or study site)		Self-administered with no supervision		Risk Choice Experiment Survey (25-items)	Composite/Global/Total	Not provided			Not provided			Not provided				Risk Choice Experiment Survey (25-items)	Risk-Taking / Impulsivity
2024-02-01 18:50:35.587 ID:11619	2024-02-01 18:50:35	17	11619	Unbending mind: Individuals with hoarding disorder do not modify decision strategy in response to feedback under risk	10.1016/j.psychres.2017.11.001		Functional outcomes,Emotion (affective, non-cognitive) DM		English		1	Choice Task	Choice Task		Not provided	Computer		In-person (participant needs to be in the same physical location with the examiner)		Self-administered under supervision		Choice Task	Composite/Global/Total	Not provided			Not provided			Not provided				Choice Task	Risk-Taking / Impulsivity
2024-02-01 19:00:33.82 ID:15285	2024-02-01 19:00:33	17	15285	Maximizing decision-making style and hoarding disorder symptoms	10.1016/j.comppsych.2020.152187		Functional outcomes,Emotion (affective, non-cognitive) DM		English		2	Frost Indecisiveness Scale (FIS)	Indecisiveness Scale-Frost and Shows (IS-FS)	Frost RO, Shows DL. The nature and measurement of compulsive indecisiveness. Behav Res Ther. 1993;31(7):683–92.	Not provided	Computer		Remote (participant does not need to be in clinic or study site)		Self-administered with no supervision		Frost Indecisiveness Scale (FIS)	Composite/Global/Total	Internal consistency in this sample (no subscale):	0.90		Not provided			Not provided				Indecisiveness Scale-Frost and Shows (IS-FS)	Decision Delay and Indecisiveness
2024-02-01 19:00:33.82 ID:15285	2024-02-01 19:00:33	17	15285	Maximizing decision-making style and hoarding disorder symptoms	10.1016/j.comppsych.2020.152187		Functional outcomes,Emotion (affective, non-cognitive) DM		English		1	Maximization Scale	Maximization Scale	Nenkov GY, Morrin M, Schwartz B, Ward A, Hulland J. A short form of the Maximi- zation Scale: factor structure, reliability and validity studies. Judgment Decision Making. 2008;3(5):371–88.	Not provided	Computer		Remote (participant does not need to be in clinic or study site)		Self-administered with no supervision		Maximization Scale	Composite/Global/Total	Internal consistency in this sample (no subscale):	0.80		Not provided			Not provided				Maximization Scale	Multiple DM domains
2024-02-01 19:09:03.928 ID:9601	2024-02-01 19:09:03	17	9601	The decision paradoxes motivating Prospect Theory: The prevalence of the paradoxes increases with numerical ability_x000D__x000D__x000D__x000D_	10.1017/S1930297500006161		Functional outcomes,Emotion (affective, non-cognitive) DM		English,Other	Swedish	1	16 forced-choice problems	Forced Choice Problems Task		Not provided	Computer		Remote (participant does not need to be in clinic or study site)		Self-administered with no supervision		16 forced-choice problems	Composite/Global/Total	Not provided			Not provided			Not provided				Forced Choice Problems Task	Risk-Taking / Impulsivity
2024-02-02 10:19:50.282 ID:15440	2024-02-02 10:19:50	17	15440	Task-related neural mechanisms of persecutory ideation in schizophrenia and community monozygotic twin-pairs	10.1002/hbm.25613		Financial DM,Emotion (affective, non-cognitive) DM,Other	Social DM	English		1	Minnesota Trust Game (MTG)	Minnesota Trust Game (MTG)	Johnson et al., 2009	Not provided	Computer		In-person (participant needs to be in the same physical location with the examiner)		Self-administered under supervision		Minnesota Trust Game (MTG)	Composite/Global/Total	Not provided			Not provided			Not provided				Minnesota Trust Game (MTG)	Social DM
2024-02-02 10:39:36.135 ID:13658	2024-02-02 10:39:36	17	13658	Reduced frontal cortical tracking of conflict between self-beneficial versus prosocial motives in Narcissistic Personality Disorder	10.1016/j.nicl.2021.102800		Functional outcomes,Emotion (affective, non-cognitive) DM,Other	Pro-social DM	Other	German	1	prosocial decision-making task	Pro-social Decision-making Task		Not provided	Computer		In-person (participant needs to be in the same physical location with the examiner)		Self-administered under supervision		prosocial decision-making task	Composite/Global/Total	Not provided			Not provided			Not provided				Pro-social Decision-making Task	Social DM
2024-02-02 10:55:21.22 ID:13422	2024-02-02 10:55:21	17	13422	Can Persons with Dementia Meaningfully Participate in Advance Care Planning Discussions? A Mixed-Methods Study of SPIRIT	10.1089/jpm.2019.0088		Functional outcomes,Health-care DM,End-of-life DM,Emotion (affective, non-cognitive) DM		English		1	Decisional Conflict Scale (DCS)	Decisional Conflict Scale (DCS)		Not provided	Semi-structured interview guides,Other (Please specify):	Completed twice (once over telephone/ once in-person)	Remote (participant does not need to be in clinic or study site),In-person (participant needs to be in the same physical location with the examiner)		Administered by an examiner/researcher/clinician		Decisional Conflict Scale (DCS)	Composite/Global/Total	DM measure has subscales. Internal consistency of each subscale:		0.80-0.83	Not provided			Not provided				Decisional Conflict Scale (DCS)	Emotion/Affect
2024-02-02 13:18:06.292 ID:9988	2024-02-02 13:18:06	17	9988	Multiple facets of Value-Based Decision Making in Major Depressive Disorder	10.1038/s41598-020-60230-z		Financial DM,Functional outcomes,Emotion (affective, non-cognitive) DM		English		2	Ambiguity tolerance task	Ambiguity Tolerance Task		Not provided	Computer		In-person (participant needs to be in the same physical location with the examiner)		Self-administered under supervision		Ambiguity tolerance task	Composite/Global/Total	Not provided			Not provided			Not provided				Ambiguity Tolerance Task	Risk-Taking / Impulsivity
2024-02-02 13:18:06.292 ID:9988	2024-02-02 13:18:06	17	9988	Multiple facets of Value-Based Decision Making in Major Depressive Disorder	10.1038/s41598-020-60230-z		Financial DM,Functional outcomes,Emotion (affective, non-cognitive) DM		English		3	Delay discounting task	Delay Discounting Task (DDT)		Not provided	Computer		In-person (participant needs to be in the same physical location with the examiner)		Self-administered under supervision		Delay discounting task	Composite/Global/Total	Not provided			Not provided			Not provided				Delay Discounting Task (DDT)	Risk-Taking / Impulsivity
2024-02-02 13:18:06.292 ID:9988	2024-02-02 13:18:06	17	9988	Multiple facets of Value-Based Decision Making in Major Depressive Disorder	10.1038/s41598-020-60230-z		Financial DM,Functional outcomes,Emotion (affective, non-cognitive) DM		English		8	Prediction question	Prediction Question		Not provided	Computer		In-person (participant needs to be in the same physical location with the examiner)		Self-administered under supervision		Prediction question	Composite/Global/Total	Not provided			Not provided			Not provided				Prediction Question	DM Effectiveness
2024-02-02 13:18:06.292 ID:9988	2024-02-02 13:18:06	17	9988	Multiple facets of Value-Based Decision Making in Major Depressive Disorder	10.1038/s41598-020-60230-z		Financial DM,Functional outcomes,Emotion (affective, non-cognitive) DM		English		6	Punishment learning task	Punishment Learning Task		Not provided	Computer		In-person (participant needs to be in the same physical location with the examiner)		Self-administered under supervision		Punishment learning task	Composite/Global/Total	Not provided			Not provided			Not provided				Punishment Learning Task	Goal‐Directed Behavior (effort/reward/other)
2024-02-02 13:18:06.292 ID:9988	2024-02-02 13:18:06	17	9988	Multiple facets of Value-Based Decision Making in Major Depressive Disorder	10.1038/s41598-020-60230-z		Financial DM,Functional outcomes,Emotion (affective, non-cognitive) DM		English		5	Reward learning task	Reward Learning Task		Not provided	Computer		In-person (participant needs to be in the same physical location with the examiner)		Self-administered under supervision		Reward learning task	Composite/Global/Total	Not provided			Not provided			Not provided				Reward Learning Task	Goal‐Directed Behavior (effort/reward/other)
2024-02-02 13:18:06.292 ID:9988	2024-02-02 13:18:06	17	9988	Multiple facets of Value-Based Decision Making in Major Depressive Disorder	10.1038/s41598-020-60230-z		Financial DM,Functional outcomes,Emotion (affective, non-cognitive) DM		English		1	Risk tolerance task	Risk Tolerance Task		Not provided	Not provided		In-person (participant needs to be in the same physical location with the examiner)		Not provided		Risk tolerance task	Composite/Global/Total	Not provided			Not provided			Not provided				Risk Tolerance Task	Risk-Taking / Impulsivity
2024-02-02 13:18:06.292 ID:9988	2024-02-02 13:18:06	17	9988	Multiple facets of Value-Based Decision Making in Major Depressive Disorder	10.1038/s41598-020-60230-z		Financial DM,Functional outcomes,Emotion (affective, non-cognitive) DM		English		7	Ultimatum game (prosper/ responder)	Ultimatum Game		Not provided	Computer		In-person (participant needs to be in the same physical location with the examiner)		Self-administered under supervision		Ultimatum game (prosper/responder)	Composite/Global/Total	Not provided			Not provided			Not provided				Ultimatum Game	Social DM
2024-02-02 13:18:06.292 ID:9988	2024-02-02 13:18:06	17	9988	Multiple facets of Value-Based Decision Making in Major Depressive Disorder	10.1038/s41598-020-60230-z		Financial DM,Functional outcomes,Emotion (affective, non-cognitive) DM		English		4	Persistence or willingness to wait (WTW) task	Willingness to Wait (WTW) Task		Not provided	Computer		In-person (participant needs to be in the same physical location with the examiner)		Self-administered under supervision		Persistence or willingness to wait (WTW) task	Composite/Global/Total	Not provided			Not provided			Not provided				Willingness to Wait (WTW) Task	Goal‐Directed Behavior (effort/reward/other)
2024-02-02 17:01:04.447 ID:13517	2024-02-02 17:01:04	17	13517	_x000D__x000D__x000D__x000D_ The role of social context in risky decision-making: Presence of friend and low resistance to peer influence increase risky decision-making_x000D__x000D__x000D__x000D_	10.1002/ijop.12864	In the current study, we define risky decision-making as choosing a decision alternative that has a higher subjective desired outcome, but a lower likelihood of happening compared to other choices.	Functional outcomes,Emotion (affective, non-cognitive) DM		English		1	Decision scenarios (6)	Risky Decision Scenario Task		Not provided	Computer		Remote (participant does not need to be in clinic or study site)		Self-administered with no supervision		Decision scenarios (6)	Composite/Global/Total	Not provided			Not provided			Not provided				Risky Decision Scenario Task	Risk-Taking / Impulsivity
2024-02-02 17:14:08.597 ID:12935	2024-02-02 17:14:08	17	12935	Social Cognition in Patients with Early-Onset Parkinson’s Disease_x000D__x000D__x000D__x000D_	10.1155/2021/8852087	Fourth, decision-making implicates the assessment of the potential future results of several options through a cost- benefit analysis that ends with the selection of a given so- lution and its implementation in real life [11]. Impairment of SC has been consistently linked to functional disability, unemployment, poorer quality of life, mental health prob- lems, and impaired social relationships [1…	Functional outcomes,Emotion (affective, non-cognitive) DM		Spanish		3	COGSOC- Decision-making scale	Decision-making Scale (COGSOC)	A.Herna ́ndezGalva ́nandM.G.Ya ́ñez-Te ́llez,“Evaluacio ́nde la Cognicio ́n Social en Adultos Mayores : presentacio ́n de la bater ́ıa COGSOC-AM,” Revista Argentina de Cl ́ınica Psicolo ́gica, vol. 22, pp. 269–278, 2013.	Not provided	Semi-structured interview guides		In-person (participant needs to be in the same physical location with the examiner)		Administered by an examiner/researcher/clinician		COGSOC- Decision-making scale	Composite/Global/Total	Not provided			Not provided			Not provided				Decision-making Scale (COGSOC)	Multiple DM domains
2024-02-02 17:14:08.597 ID:12935	2024-02-02 17:14:08	17	12935	Social Cognition in Patients with Early-Onset Parkinson’s Disease_x000D__x000D__x000D__x000D_	10.1155/2021/8852087	Fourth, decision-making implicates the assessment of the potential future results of several options through a cost- benefit analysis that ends with the selection of a given so- lution and its implementation in real life [11]. Impairment of SC has been consistently linked to functional disability, unemployment, poorer quality of life, mental health prob- lems, and impaired social relationships [1…	Functional outcomes,Emotion (affective, non-cognitive) DM		Spanish		2	COGSOC- Iowa gambling task (IGT)	Iowa Gambling Task (IGT)	Bechara et. al. 1994	Not provided	Semi-structured interview guides		In-person (participant needs to be in the same physical location with the examiner)		Administered by an examiner/researcher/clinician		COGSOC- Iowa gambling task (IGT)	Composite/Global/Total	DM measure has subscales. Internal consistency of each subscale:		0.7-0.9	Not provided			Not provided				Iowa Gambling Task (IGT)	Risk-Taking / Impulsivity
2024-02-02 17:14:08.597 ID:12935	2024-02-02 17:14:08	17	12935	Social Cognition in Patients with Early-Onset Parkinson’s Disease_x000D__x000D__x000D__x000D_	10.1155/2021/8852087	Fourth, decision-making implicates the assessment of the potential future results of several options through a cost- benefit analysis that ends with the selection of a given so- lution and its implementation in real life [11]. Impairment of SC has been consistently linked to functional disability, unemployment, poorer quality of life, mental health prob- lems, and impaired social relationships [1…	Functional outcomes,Emotion (affective, non-cognitive) DM		Spanish		1	Social Cognition Battery (COGSOC)- Social judgment ability	Social Cognition Battery (COGSOC)	A.Herna ́ndezGalva ́nandM.G.Ya ́ñez-Te ́llez,“Evaluacio ́nde la Cognicio ́n Social en Adultos Mayores : presentacio ́n de la bater ́ıa COGSOC-AM,” Revista Argentina de Cl ́ınica Psicolo ́gica, vol. 22, pp. 269–278, 2013.	Not provided	Semi-structured interview guides		In-person (participant needs to be in the same physical location with the examiner)		Administered by an examiner/researcher/clinician		Social Cognition Battery (COGSOC)- Social judgment ability	Composite/Global/Total	DM measure has subscales. Internal consistency of each subscale:		0.7-0.9	Not provided			Not provided				Social Cognition Battery (COGSOC)	Social DM
2024-02-02 17:45:11.868 ID:10928	2024-02-02 17:45:11	17	10928	Development and testing of an instrument to measure contextual factors influencing self-care decisions among adults with chronic illness	10.1186/s12955-022-01990-2	Naturalistic decision-making describes decision- making when conditions are dynamically evolving, and the decision maker may be uncertain because the situation is ambiguous and missing information. Contextual factors, including time stress, the perception of high stakes, and input from others may facilitate or complicate decisions about the self-care of symptoms.	Functional outcomes,Health-care DM,Emotion (affective, non-cognitive) DM		English		1	Self- Care Decisions Inventory	Self-Care Decisions Inventory		Not provided	Computer		Remote (participant does not need to be in clinic or study site)		Self-administered with no supervision		Self- Care Decisions Inventory	Composite/Global/Total	Not provided			Not provided			Not provided			The 27-item Self-Care Decisions Inventory is a new instrument developed with input from patients, clini- cians, and researchers. It measures six contextual fac- tors that influence everyday decision-making about symptoms of chronic illness. Content validity is excel- lent and the instrument has high multidimensional reliability. While additional testing is indicated, ini- tial psychometric analys…	Self-Care Decisions Inventory	Emotion/Affect
2024-02-03 15:56:38.02 ID:12714	2024-02-03 15:56:38	17	12714	The effects of combination levodopa-ropinirole on cognitive improvement and treatment outcome in individuals with cocaine use disorder: A bayesian mediation analysis	10.1016/j.drugalcdep.2021.108800		Functional outcomes,Emotion (affective, non-cognitive) DM		English		1	Iowa Gambling Task (IGT)	Iowa Gambling Task (IGT)	Bechara et al., 1994	Not provided	Computer		In-person (participant needs to be in the same physical location with the examiner)		Self-administered under supervision		Iowa Gambling Task (IGT)	Composite/Global/Total	Not provided			Not provided			Not provided				Iowa Gambling Task (IGT)	Risk-Taking / Impulsivity
2024-02-03 15:56:38.02 ID:12714	2024-02-03 15:56:38	17	12714	The effects of combination levodopa-ropinirole on cognitive improvement and treatment outcome in individuals with cocaine use disorder: A bayesian mediation analysis	10.1016/j.drugalcdep.2021.108800		Functional outcomes,Emotion (affective, non-cognitive) DM		English		2	Risky Decision-Making Task	Risky Decision-Making Task	Lane et al., 2005b	Not provided	Computer		In-person (participant needs to be in the same physical location with the examiner)		Self-administered under supervision		Risky Decision-Making Task	Composite/Global/Total	Not provided			Not provided			Not provided				Risky Decision-Making Task	Risk-Taking / Impulsivity
2024-02-03 16:31:04.587 ID:13067	2024-02-03 16:31:04	17	13067	Development of a measure to assess_x000D__x000D__x000D__x000D_ the quality of proxy decisions about research participation on behalf of adults lacking capacity to consent: the Combined Scale_x000D__x000D__x000D__x000D_ for Proxy Informed Consent Decisions (CONCORD scale)	10.1186/s13063-022-06787-8		Functional outcomes,Health-care DM,Emotion (affective, non-cognitive) DM		English		1	Combined Scale for Proxy Informed Consent Decisions (CONCORD scale)	Combined Scale for Proxy Informed Consent Decisions (CONCORD scale)		Not provided	Computer,Semi-structured interview guides,Paper/pen,Other (Please specify):	Physically completed scale w/ paper and pen. Instructions were given by lead researcher via Zoom	Remote (participant does not need to be in clinic or study site)		Self-administered under supervision		Combined Scale for Proxy Informed Consent Decisions (CONCORD scale)	Composite/Global/Total	Not provided			Not provided			Not provided				Combined Scale for Proxy Informed Consent Decisions (CONCORD scale)	DM Effectiveness
2024-02-03 20:22:59.615 ID:13765	2024-02-03 20:22:59	17	13765	Take it or leave it: Experimental evidence on the effect of time-limited offers on consumer behaviour	10.1016/j.jebo.2019.09.008		Financial DM,Functional outcomes,Emotion (affective, non-cognitive) DM		English		2	Lottery tasks	Lottery Task		11-30 minutes	Computer		In-person (participant needs to be in the same physical location with the examiner)		Self-administered under supervision		Lottery tasks	Composite/Global/Total	Not provided			Not provided			Not provided				Lottery Task	Risk-Taking / Impulsivity
2024-02-05 11:24:46.562 ID:11321	2024-02-05 11:24:46	17	11321	Investigating financial decision-making when facing skewed distributions of return: A survey study in Vietnam	10.1016/j.qref.2021.04.015	The interpretation of decision-making in standard financial the- ory is the expected utility function (EU), but optimal expectation (OE) is considered. Optimal expectations theory is introduced to observe optimistic bias, which is the present value of expected utility flow (Brunnermeier, Gollier, & Parker, 2007). This states that individuals are interested in available utility and expected later …	Financial DM,Functional outcomes,Emotion (affective, non-cognitive) DM		Other	Vietnamese	1	Lottery Survey	Lottery Task		Not provided	Semi-structured interview guides		In-person (participant needs to be in the same physical location with the examiner)		Administered by an examiner/researcher/clinician		Lottery Survey	Composite/Global/Total	Not provided			Not provided			Not provided				Lottery Task	Risk-Taking / Impulsivity
2024-02-05 21:46:05.041 ID:4033	2024-02-05 21:46:05	17	4033	Effects of emotion on medical decisions involving tradeoffs	10.1177/0272989X18806493		Health-care DM,Emotion (affective, non-cognitive) DM		English		2	Medication use decision	Medication Use Decision Scale		Not provided	Computer		Remote (participant does not need to be in clinic or study site)		Self-administered with no supervision		Medication use decision	Not provided	Not provided			Not provided			Not provided				Medication Use Decision Scale	Risk-Taking / Impulsivity
2024-02-05 21:46:05.041 ID:4033	2024-02-05 21:46:05	17	4033	Effects of emotion on medical decisions involving tradeoffs	10.1177/0272989X18806493		Health-care DM,Emotion (affective, non-cognitive) DM		English		1	Risk perceptions task	Risk Perceptions Scale		Not provided	Computer		Remote (participant does not need to be in clinic or study site)		Self-administered with no supervision		Risk perceptions task	Not provided	Not provided			Not provided			Not provided				Risk Perceptions Scale	Multiple DM domains
2024-02-07 13:58:46.629 ID:13693	2024-02-07 13:58:46	17	13693	Anhedonia reflects impairment in making relative value judgments between positive and neutral stimuli in schizophrenia_x000D__x000D__x000D__x000D_	10.1016/j.schres.2018.02.016		Emotion (affective, non-cognitive) DM		English		1	The Emotional Experience and Preference Judgment task (using photos from the International Affective Picture System (IAPS: (Lang et al., 2008))	The Emotional Experience Task		Not provided	Computer		In-person (participant needs to be in the same physical location with the examiner)		Administered by an examiner/researcher/clinician		The Emotional Experience and Preference Judgment task (using photos from the International Affective Picture System (IAPS: (Lang et al., 2008))	Composite/Global/Total	Not provided			Not provided			Not provided				Emotional Experience Task	Emotion/Affect
2024-02-07 16:05:39.27 ID:11299	2024-02-07 16:05:39	17	11299	Measuring feelings about choices and risks: The Berlin Emotional Responses to Risk Instrument (BERRI)	10.1111/risa.13946		Emotion (affective, non-cognitive) DM		English,Spanish,Other	Polish	1	Berlin Emotional Responses to Risk Instrument (BERRI)- Study 1	Berlin Emotional Responses to Risk Instrument (BERRI)	(Blais & Weber, 2006	Not provided	Computer		Remote (participant does not need to be in clinic or study site)		Self-administered with no supervision		Berlin Emotional Responses to Risk Instrument (BERRI)- Study 1	Composite/Global/Total	DM measure has subscales. Internal consistency of each subscale:		BERRI negative- 0.81, BERRI positive- 0.95	Not provided			Not provided		0.40-0.59	the BERRI provided consider- able predictive validity over a set of relevant criteria includ- ing perceptions and behavioral intentions.	Berlin Emotional Responses to Risk Instrument (BERRI)	Emotion/Affect
2024-02-07 16:05:39.27 ID:11299	2024-02-07 16:05:39	17	11299	Measuring feelings about choices and risks: The Berlin Emotional Responses to Risk Instrument (BERRI)	10.1111/risa.13946		Emotion (affective, non-cognitive) DM		English,Spanish,Other	Polish	2	Berlin Emotional Responses to Risk Instrument (BERRI)- Study 2	Berlin Emotional Responses to Risk Instrument (BERRI)		Not provided	Computer		Remote (participant does not need to be in clinic or study site)		Self-administered with no supervision		Berlin Emotional Responses to Risk Instrument (BERRI)- Study 2	Composite/Global/Total	DM measure has subscales. Internal consistency of each subscale:		BERRI negative- 0.88, BERRI positive- 0.82	Not provided			Not provided			Overall, the results from Study 2 converge with those from Study 1 suggesting that the BERRI may generally exhibit satisfactory psychometric properties and robust predictive validity in some relevant, high-stakes health contexts. Next, we tested the instrument’s convergent and divergent valid- ity, and psychometric sensitivity, by investigating paradig- matic risky prospect evaluation tasks from …	Berlin Emotional Responses to Risk Instrument (BERRI)	Emotion/Affect
2024-02-07 16:05:39.27 ID:11299	2024-02-07 16:05:39	17	11299	Measuring feelings about choices and risks: The Berlin Emotional Responses to Risk Instrument (BERRI)	10.1111/risa.13946		Emotion (affective, non-cognitive) DM		English,Spanish,Other	Polish	3	Berlin Emotional Responses to Risk Instrument (BERRI)	Berlin Emotional Responses to Risk Instrument (BERRI)		Not provided	Computer		Remote (participant does not need to be in clinic or study site)		Self-administered with no supervision		Berlin Emotional Responses to Risk Instrument (BERRI)- Study 3	Composite/Global/Total	DM measure has subscales. Internal consistency of each subscale:		BERRI positive- 0.91-0.94, BERRI negative- 0.86-0.93	Not provided			Not provided			Scores on the BERRI were significantly related to how will- ing participants were to avoid the risks described in the different scenarios (WTT) and how much they were will- ing to pay to avoid those risks (WTP). In this study, the BERRI-neg component showed weak correlations, whereas the BERRI-pos component was a strong positive predictor of these criterion variables (Pearson r’s &gt; 0.70, Table…	Berlin Emotional Responses to Risk Instrument (BERRI)	Emotion/Affect
2024-02-07 16:05:39.27 ID:11299	2024-02-07 16:05:39	17	11299	Measuring feelings about choices and risks: The Berlin Emotional Responses to Risk Instrument (BERRI)	10.1111/risa.13946		Emotion (affective, non-cognitive) DM		English,Spanish,Other	Polish	7	Berlin Emotional Responses to Risk Instrument (BERRI)- Study 4	Berlin Emotional Responses to Risk Instrument (BERRI)		Not provided	Computer		Remote (participant does not need to be in clinic or study site)		Self-administered with no supervision		Berlin Emotional Responses to Risk Instrument (BERRI)- Study 4	Composite/Global/Total	DM measure has subscales. Internal consistency of each subscale:			Not provided			Not provided				Berlin Emotional Responses to Risk Instrument (BERRI)	Emotion/Affect
2024-02-07 16:05:39.27 ID:11299	2024-02-07 16:05:39	17	11299	Measuring feelings about choices and risks: The Berlin Emotional Responses to Risk Instrument (BERRI)	10.1111/risa.13946		Emotion (affective, non-cognitive) DM		English,Spanish,Other	Polish	8	Berlin Emotional Responses to Risk Instrument (BERRI)- Study 5	Berlin Emotional Responses to Risk Instrument (BERRI)		Not provided	Paper/pen		In-person (participant needs to be in the same physical location with the examiner)		Self-administered with no supervision		Berlin Emotional Responses to Risk Instrument (BERRI)- Study 5	Composite/Global/Total	DM measure has subscales. Internal consistency of each subscale:			Not provided			Not provided				Berlin Emotional Responses to Risk Instrument (BERRI)	Emotion/Affect
2024-02-07 16:05:39.27 ID:11299	2024-02-07 16:05:39	17	11299	Measuring feelings about choices and risks: The Berlin Emotional Responses to Risk Instrument (BERRI)	10.1111/risa.13946		Emotion (affective, non-cognitive) DM		English,Spanish,Other	Polish	9	Berlin Emotional Responses to Risk Instrument (BERRI)- Study 6	Berlin Emotional Responses to Risk Instrument (BERRI)		Not provided	Computer		Remote (participant does not need to be in clinic or study site)		Self-administered with no supervision		Berlin Emotional Responses to Risk Instrument (BERRI)- Study 6	Composite/Global/Total	DM measure has subscales. Internal consistency of each subscale:			Not provided			DM measure has subscales. Test-retest reliability of each subscale:				Berlin Emotional Responses to Risk Instrument (BERRI)	Emotion/Affect
2024-02-07 16:05:39.27 ID:11299	2024-02-07 16:05:39	17	11299	Measuring feelings about choices and risks: The Berlin Emotional Responses to Risk Instrument (BERRI)	10.1111/risa.13946		Emotion (affective, non-cognitive) DM		English,Spanish,Other	Polish	6	Domain-specific risk-taking scale (DOSPERT)- Study 3	Domain-Specific Risk-Taking (DOSPERT) Scale		Not provided	Computer		Remote (participant does not need to be in clinic or study site)		Self-administered with no supervision		Domain-specific risk-taking scale (DOSPERT)- Study 3	Composite/Global/Total	Not provided		0.69-0.89	Not provided			Not provided				Domain-Specific Risk-Taking Scale (DOSPERT)	Multiple DM domains
2024-02-07 16:05:39.27 ID:11299	2024-02-07 16:05:39	17	11299	Measuring feelings about choices and risks: The Berlin Emotional Responses to Risk Instrument (BERRI)	10.1111/risa.13946		Emotion (affective, non-cognitive) DM		English,Spanish,Other	Polish	5	Willingness to pay to reduce one’s risk (WTP)- Study 3	Willingness to pay to reduce one’s risk (WTP)		Not provided	Computer		Remote (participant does not need to be in clinic or study site)		Self-administered with no supervision		Willingness to pay to reduce one’s risk (WTP)- Study 3	Not provided	Not provided		BERRI positive- 0.68, BERRI negative- 0.90	Not provided			Not provided				Willingness to pay to reduce one’s risk (WTP)	Risk-Taking / Impulsivity
2024-02-07 16:05:39.27 ID:11299	2024-02-07 16:05:39	17	11299	Measuring feelings about choices and risks: The Berlin Emotional Responses to Risk Instrument (BERRI)	10.1111/risa.13946		Emotion (affective, non-cognitive) DM		English,Spanish,Other	Polish	4	Willingness to take the risk (WTT)- Study 3	Willingness to take the risk (WTT)		Not provided	Computer		Remote (participant does not need to be in clinic or study site)		Self-administered with no supervision		Willingness to take the risk (WTT)- Study 3	Not provided	Not provided		BERRI negative- 0.92, BERRI positive- 0.76	Not provided			Not provided			There were significant, medium-sized correlations between the BERRI and the criteria, with the BERRI-neg com- ponent showing higher predictive validity in this context (Table 5).	Willingness to take the risk (WTT)	Risk-Taking / Impulsivity
2024-02-08 15:31:18.836 ID:8821	2024-02-08 15:31:18	17	8821	The Reading the Mind in the Eyes Test, Iowa Gambling_x000D__x000D__x000D__x000D_ Task and Interpersonal Reactivity Index: Normative Data in an Italian_x000D__x000D__x000D__x000D_ Population Sample	10.1093/arclin/acab100		Emotion (affective, non-cognitive) DM		Other	Italian	1	Iowa Gambling Task (IGT)	Iowa Gambling Task (IGT)	Mueller & Piper, 2014	11-30 minutes	Computer		In-person (participant needs to be in the same physical location with the examiner)		Self-administered under supervision		Iowa Gambling Task (IGT)	Composite/Global/Total	Not provided			Not provided			Not provided			Further research is also needed in order to systematically explore the psychometric properties (i.e., validity and reliability) of the IRI, RMET, and IGT in Italian healthy individuals, as well as the diagnostic properties (in terms of sensitivity, specificity, predictive values, and likelihood ratios) of these tests in clinical populations (both cross-sectionally and for the longitudinal monitor…	Iowa Gambling Task (IGT)	Risk-Taking / Impulsivity
2024-02-08 15:48:39.098 ID:13780	2024-02-08 15:48:39	17	13780	Decision Regret among Patients with Early-stage Lung Cancer_x000D__x000D__x000D__x000D_ Undergoing Radiation Therapy or Surgical Resectionq	10.1016/j.clon.2023.03.015		Health-care DM,Emotion (affective, non-cognitive) DM		English		2	Control Preferences Scale (CPS)	Control Preferences Scale (CPS)		Not provided	Smartphone		Remote (participant does not need to be in clinic or study site)		Administered by an examiner/researcher/clinician		Control Preferences Scale (CPS)	Composite/Global/Total	Not provided			Not provided			Not provided				Control Preferences Scale (CPS)	Preference Judgement
2024-02-08 15:48:39.098 ID:13780	2024-02-08 15:48:39	17	13780	Decision Regret among Patients with Early-stage Lung Cancer_x000D__x000D__x000D__x000D_ Undergoing Radiation Therapy or Surgical Resectionq	10.1016/j.clon.2023.03.015		Health-care DM,Emotion (affective, non-cognitive) DM		English		1	Decision Regret Scale (DRS)	Decision Regret Scale (DRS)		Not provided	Smartphone		Remote (participant does not need to be in clinic or study site)		Administered by an examiner/researcher/clinician		Decision Regret Scale (DRS)	Composite/Global/Total	Not provided			Not provided			Not provided				Decision Regret Scale (DRS)	Emotion/Affect
2024-02-08 15:54:45.058 ID:12853	2024-02-08 15:54:45	17	12853	Feedback-Related Brain Potentials Indicate the Influence of Craving on Decision-Making in Patients with Alcohol Use Disorder: An Experimental Study_x000D__x000D__x000D__x000D_	10.1159/000511417		Functional outcomes,Emotion (affective, non-cognitive) DM		Other	German	1	Balloon Analog Risk Task (BART)	Balloon Analogue Risk Task (BART)	ehrig et al.	Not provided	Computer		In-person (participant needs to be in the same physical location with the examiner)		Self-administered under supervision		Balloon Analog Risk Task (BART)	Composite/Global/Total	Not provided			Not provided			Not provided				Balloon Analogue Risk Task (BART)	Risk-Taking / Impulsivity
